# Supplementary material for: Ferroelectric/paraelectric superlattices for energy storage
Source: Sci Adv. 2022 Aug 3;8(31):eabn4880. doi: 10.1126/sciadv.abn4880 (PMC9348786; doi:10.1126/sciadv.abn4880)
Supplement: Supplementary file 2 — Data files S1 to S8 [file sciadv.abn4880_data_files_s1_to_s8.zip]

Archive with 8 entries (8 files):
- sciadv.abn4880_data_file_s1.dat
- sciadv.abn4880_data_file_s2.html
- sciadv.abn4880_data_file_s3.html
- sciadv.abn4880_data_file_s4.html
- sciadv.abn4880_data_file_s5.html
- sciadv.abn4880_data_file_s6.html
- sciadv.abn4880_data_file_s7.html
- sciadv.abn4880_data_file_s8.html
