# Supplementary material for: Ferroelectric/paraelectric superlattices for energy storage
Source: Sci Adv. 2022 Aug 3;8(31):eabn4880. doi: 10.1126/sciadv.abn4880 (PMC9348786; doi:10.1126/sciadv.abn4880)
Supplement: Supplementary file 2 — Data files S1 to S8 [file sciadv.abn4880_data_files_s1_to_s8.zip › sciadv.abn4880_data_file_s1.dat]

#STO #PTO  R(#PTO/#STO) strain(%)  h_STO(eV/Ang^2) Chi_0           E_sw(MV/cm)  W_0.5(J/cm3)    W_1.0(J/cm3)    W_1.5(J/cm3)    W_2.0(J/cm3)    W_2.5(J/cm3)    W_3.0(J/cm3)    W_3.5(J/cm3)
 02    02  1.0000       0.0       +0.0000         +1.29667e+02    +0.00e+00    +1.43512500e+00 +5.66287499e+00 +1.22588750e+01 +2.02855999e+01 +3.01099999e+01 +4.02627249e+01 +5.20780999e+01 
 02    02  1.0000      -3.0       +0.0000         +3.63875e+02    +5.00e-01    +4.02727499e+00 +2.02887750e+01 +2.86786499e+01 +3.56508249e+01 +4.31338749e+01 +4.94940749e+01 +5.64409499e+01 
 02    02  1.0000       0.0       -0.0010         +1.46642e+02    +0.00e+00    +1.62300000e+00 +5.76022498e+00 +1.35327250e+01 +2.21789499e+01 +3.24706749e+01 +4.38438499e+01 +5.48038249e+01 
 02    02  1.0000      -1.5       -0.0010         +2.31091e+02    +5.00e-01    +2.55764999e+00 +1.10006250e+01 +2.27844999e+01 +3.33784749e+01 +4.24851249e+01 +5.19261499e+01 +6.11385999e+01 
 02    02  1.0000      -3.0       -0.0010         +2.40946e+02    +1.00e+00    +2.66672499e+00 +1.67195500e+01 +3.65545499e+01 +4.67496999e+01 +5.32726749e+01 +6.03189999e+01 +6.70529998e+01 
 02    02  1.0000       0.0       -0.0020         +1.49803e+02    +0.00e+00    +1.65797500e+00 +6.54962498e+00 +1.44112500e+01 +2.43834499e+01 +3.49609249e+01 +4.59730249e+01 +5.76795248e+01 
 02    02  1.0000      -1.5       -0.0020         +1.98080e+02    +1.00e+00    +2.19229999e+00 +9.98419998e+00 +2.17854499e+01 +3.72414499e+01 +4.96789999e+01 +6.04158248e+01 +6.93019748e+01 
 02    02  1.0000      -3.0       -0.0020         +2.23006e+02    +1.50e+00    +2.46817499e+00 +1.02530250e+01 +3.19206499e+01 +5.27048749e+01 +6.55237998e+01 +7.45429748e+01 +8.20618498e+01 
 02    02  1.0000      -3.0       +0.0020         +2.95986e+02    +5.00e-01    +3.27589999e+00 +1.41554000e+01 +2.49540249e+01 +3.32253999e+01 +4.18629249e+01 +5.02911249e+01 +5.84456999e+01 
 02    02  1.0000       0.0       -0.0030         +1.49893e+02    +0.00e+00    +1.65897500e+00 +6.40834998e+00 +1.44514750e+01 +2.55203999e+01 +3.79023749e+01 +4.97466249e+01 +6.23380998e+01 
 02    02  1.0000      -1.5       -0.0030         +1.76793e+02    +1.50e+00    +1.95669999e+00 +8.15282498e+00 +1.94747000e+01 +3.43894249e+01 +5.28416749e+01 +6.61755998e+01 +7.98860498e+01 
 02    02  1.0000      -3.0       -0.0030         +1.77823e+02    +2.00e+00    +1.96809999e+00 +9.82179998e+00 +2.27986749e+01 +4.14783499e+01 +7.11659748e+01 +8.65423248e+01 +9.93252247e+01 
 02    02  1.0000       0.0       -0.0040         +1.36742e+02    +1.50e+00    +1.51342500e+00 +6.07312498e+00 +1.39262500e+01 +2.45721999e+01 +3.72309249e+01 +4.95088499e+01 +6.51488248e+01 
 02    02  1.0000      -1.5       -0.0040         +1.52111e+02    +2.00e+00    +1.68352500e+00 +6.93532498e+00 +1.56240750e+01 +2.83365999e+01 +5.00088249e+01 +6.86659248e+01 +8.66436248e+01 
 02    02  1.0000      -3.0       -0.0040         +1.69671e+02    +2.50e+00    +1.87787499e+00 +8.15079998e+00 +1.86293000e+01 +3.37928749e+01 +5.47675999e+01 +8.84116498e+01 +1.08805400e+02 
 02    02  1.0000      -3.0       +0.0040         +2.08322e+02    +5.00e-01    +2.30564999e+00 +9.68872498e+00 +2.00758499e+01 +3.07931999e+01 +4.05147749e+01 +5.03314499e+01 +6.00814499e+01 
 02    03  1.5000       0.0       +0.0000         +1.75957e+02    +0.00e+00    +1.94744999e+00 +7.52212498e+00 +1.54132500e+01 +2.53248999e+01 +3.64448499e+01 +4.75119499e+01 +5.81898248e+01 
 02    03  1.5000      -3.0       +0.0000         +5.65879e+02    +0.00e+00    +6.26299998e+00 +2.38963249e+01 +2.93345749e+01 +3.45042499e+01 +4.04021749e+01 +4.67024249e+01 +5.31504249e+01 
 02    03  1.5000      -3.0       -0.0010         +4.58039e+02    +5.00e-01    +5.06944999e+00 +2.78556499e+01 +3.38792749e+01 +3.90074749e+01 +4.46140249e+01 +5.02355749e+01 +5.65438249e+01 
 02    03  1.5000      -3.0       -0.0020         +2.84882e+02    +5.00e-01    +3.15299999e+00 +2.97693749e+01 +4.06997499e+01 +4.67339249e+01 +5.35176749e+01 +5.93132999e+01 +6.56537248e+01 
 02    03  1.5000      -3.0       -0.0030         +2.40632e+02    +1.00e+00    +2.66324999e+00 +1.87492499e+01 +4.50171249e+01 +5.57300999e+01 +6.47062498e+01 +7.28690748e+01 +8.07750248e+01 
 02    03  1.5000      -3.0       -0.0040         +1.91019e+02    +1.00e+00    +2.11414999e+00 +1.89912499e+01 +3.32548749e+01 +5.77363248e+01 +7.19509248e+01 +8.13704998e+01 +9.07262748e+01 
 02    04  2.0000       0.0       +0.0000         +2.40607e+02    +0.00e+00    +2.66297499e+00 +9.47304998e+00 +1.94560500e+01 +3.06642749e+01 +4.06997249e+01 +5.23198499e+01 +6.29733498e+01 
 02    04  2.0000      -3.0       +0.0000         +4.65850e+02    +5.00e-01    +5.15589999e+00 +2.56652499e+01 +3.01431249e+01 +3.46077249e+01 +3.99516999e+01 +4.56529999e+01 +5.17057999e+01 
 02    04  2.0000       0.0       -0.0010         +2.69125e+02    +0.00e+00    +2.97859999e+00 +1.05008000e+01 +2.06296750e+01 +3.12026499e+01 +4.18851999e+01 +5.27025999e+01 +6.31188498e+01 
 02    04  2.0000      -1.5       -0.0010         +5.75127e+02    +0.00e+00    +6.36534998e+00 +1.78339749e+01 +2.56154749e+01 +3.26726999e+01 +3.97534499e+01 +4.73681999e+01 +5.52981999e+01 
 02    04  2.0000      -3.0       -0.0010         +8.85201e+02    +0.00e+00    +9.79717498e+00 +3.40524749e+01 +3.80694749e+01 +4.25176249e+01 +4.74869749e+01 +5.27235249e+01 +5.82956498e+01 
 02    04  2.0000       0.0       -0.0020         +2.95015e+02    +0.00e+00    +3.26514999e+00 +1.14683500e+01 +2.20198499e+01 +3.30364499e+01 +4.34984999e+01 +5.38233749e+01 +6.35844248e+01 
 02    04  2.0000      -1.5       -0.0020         +4.99260e+02    +0.00e+00    +5.52567499e+00 +2.11608500e+01 +2.92068499e+01 +3.63555999e+01 +4.31186499e+01 +5.05645499e+01 +5.79930748e+01 
 02    04  2.0000      -3.0       -0.0020         +6.13651e+02    +5.00e-01    +6.79172498e+00 +3.07407249e+01 +3.55142249e+01 +4.02274999e+01 +4.48287499e+01 +5.00287249e+01 +5.57344249e+01 
 02    04  2.0000      -3.0       +0.0020         +4.71594e+02    +5.00e-01    +5.21947499e+00 +2.26190999e+01 +2.89410999e+01 +3.50541999e+01 +4.11057999e+01 +4.74109999e+01 +5.47247999e+01 
 02    04  2.0000       0.0       -0.0030         +2.70462e+02    +5.00e-01    +2.99339999e+00 +1.21062750e+01 +2.38292749e+01 +3.54032499e+01 +4.63384749e+01 +5.64180499e+01 +6.65655248e+01 
 02    04  2.0000      -1.5       -0.0030         +3.91173e+02    +5.00e-01    +4.32939999e+00 +2.14274500e+01 +3.25878249e+01 +4.20724749e+01 +5.02188249e+01 +5.75690248e+01 +6.51073998e+01 
 02    04  2.0000      -3.0       -0.0030         +4.11229e+02    +5.00e-01    +4.55137499e+00 +3.41747999e+01 +4.13045499e+01 +4.74265749e+01 +5.33382249e+01 +5.89740748e+01 +6.49082498e+01 
 02    04  2.0000       0.0       -0.0040         +2.62125e+02    +0.00e+00    +2.90112499e+00 +1.10573750e+01 +2.36952499e+01 +3.73555749e+01 +5.08908999e+01 +6.17883248e+01 +7.25984748e+01 
 02    04  2.0000      -1.5       -0.0040         +3.13090e+02    +1.00e+00    +3.46519999e+00 +1.70489000e+01 +3.65082749e+01 +4.67725499e+01 +5.75711998e+01 +6.78006498e+01 +7.69285998e+01 
 02    04  2.0000      -3.0       +0.0040         +5.20929e+02    +0.00e+00    +5.76549998e+00 +1.77025750e+01 +2.81619499e+01 +3.66210999e+01 +4.46243499e+01 +5.21084749e+01 +5.99822499e+01 
 02    05  2.5000       0.0       +0.0000         +2.94889e+02    +0.00e+00    +3.26374999e+00 +1.16692250e+01 +2.24898499e+01 +3.28575499e+01 +4.34089249e+01 +5.34868499e+01 +6.46837498e+01 
 02    05  2.5000      -3.0       +0.0000         +1.02194e+03    +0.00e+00    +1.13105750e+01 +3.39137749e+01 +3.75180249e+01 +4.14800249e+01 +4.61042249e+01 +5.17780249e+01 +5.74261999e+01 
 02    05  2.5000      -3.0       -0.0010         +3.51644e+02    +5.00e-01    +3.89189999e+00 +3.86282249e+01 +4.39398499e+01 +4.78082249e+01 +5.23169999e+01 +5.71732249e+01 +6.30992748e+01 
 02    05  2.5000      -3.0       -0.0020         +1.02286e+03    +0.00e+00    +1.13207750e+01 +3.26930749e+01 +4.35328249e+01 +4.72228749e+01 +5.15912499e+01 +5.65197999e+01 +6.18676748e+01 
 02    05  2.5000      -3.0       -0.0030         +8.68848e+02    +0.00e+00    +9.61617498e+00 +3.19050499e+01 +4.78891749e+01 +5.27322999e+01 +5.72424249e+01 +6.23480748e+01 +6.75051748e+01 
 02    06  3.0000       0.0       -0.0010         +4.36889e+02    +0.00e+00    +4.83537499e+00 +1.44879500e+01 +2.49936999e+01 +3.47992999e+01 +4.46322499e+01 +5.36431749e+01 +6.34402998e+01 
 02    06  3.0000      -1.5       -0.0010         +9.76200e+02    +0.00e+00    +1.08043250e+01 +1.52865500e+01 +2.02678000e+01 +2.60490999e+01 +3.23841999e+01 +3.90818249e+01 +4.58112749e+01 
 02    06  3.0000      -3.0       -0.0010         +3.87376e+02    +1.00e+00    +4.28737499e+00 +7.74314998e+00 +4.79870249e+01 +5.14481749e+01 +5.58534499e+01 +6.05204748e+01 +6.60334498e+01 
 02    06  3.0000       0.0       -0.0020         +4.72249e+02    +0.00e+00    +5.22672499e+00 +1.59437750e+01 +2.60723999e+01 +3.48736749e+01 +4.37604999e+01 +5.27903999e+01 +6.20704498e+01 
 02    06  3.0000      -1.5       -0.0020         +1.08201e+03    +0.00e+00    +1.19753500e+01 +1.65291250e+01 +2.14607500e+01 +2.65969999e+01 +3.23851249e+01 +3.88366249e+01 +4.60659249e+01 
 02    06  3.0000       0.0       -0.0030         +4.45565e+02    +0.00e+00    +4.93139999e+00 +1.69996500e+01 +2.73203999e+01 +3.67112499e+01 +4.52535999e+01 +5.40238999e+01 +6.30387498e+01 
 02    06  3.0000      -1.5       -0.0030         +7.81668e+02    +0.00e+00    +8.65129998e+00 +2.42131999e+01 +2.94471999e+01 +3.50974249e+01 +4.08700249e+01 +4.69428499e+01 +5.32488249e+01 
 02    06  3.0000       0.0       -0.0040         +4.14353e+02    +0.00e+00    +4.58594999e+00 +1.68078750e+01 +2.92774999e+01 +3.95272499e+01 +4.96848749e+01 +5.84023748e+01 +6.74831998e+01 
 02    06  3.0000      -1.5       -0.0040         +5.92167e+02    +5.00e-01    +6.55394998e+00 +2.88104999e+01 +3.55013749e+01 +4.16407249e+01 +4.86082999e+01 +5.52685249e+01 +6.14997498e+01 
 02    08  4.0000       0.0       -0.0010         +5.99615e+02    +0.00e+00    +6.63637498e+00 +1.74401250e+01 +2.60229999e+01 +3.46452499e+01 +4.26952999e+01 +5.14801749e+01 +6.02460749e+01 
 02    08  4.0000      -1.5       -0.0010         +7.52223e+02    +0.00e+00    +8.32539998e+00 +2.89513749e+01 +3.29904999e+01 +3.82455749e+01 +4.34999999e+01 +4.95590749e+01 +5.61854999e+01 
 02    08  4.0000       0.0       -0.0020         +7.00145e+02    +0.00e+00    +7.74902498e+00 +1.76819500e+01 +2.52950749e+01 +3.28442249e+01 +4.09410749e+01 +4.92974999e+01 +5.74959499e+01 
 02    08  4.0000      -1.5       -0.0020         +8.45015e+02    +0.00e+00    +9.35239998e+00 +1.83978500e+01 +2.23985999e+01 +2.71927249e+01 +3.24010249e+01 +3.80585999e+01 +4.43879749e+01 
 02    08  4.0000       0.0       -0.0030         +7.17645e+02    +0.00e+00    +7.94269998e+00 +1.88116999e+01 +2.62616999e+01 +3.40715999e+01 +4.17105749e+01 +4.96355249e+01 +5.79984248e+01 
 02    08  4.0000      -1.5       -0.0030         +5.67661e+02    +5.00e-01    +6.28272498e+00 +2.95022749e+01 +3.35328999e+01 +3.81257749e+01 +4.33720999e+01 +4.90409499e+01 +5.49039499e+01 
 02    08  4.0000       0.0       -0.0040         +6.24590e+02    +0.00e+00    +6.91279998e+00 +2.01244249e+01 +2.89180499e+01 +3.68492249e+01 +4.52324999e+01 +5.27941749e+01 +6.08440998e+01 
 02    08  4.0000      -1.5       -0.0040         +7.05056e+02    +5.00e-01    +7.80337498e+00 +3.17444249e+01 +3.63341749e+01 +4.15899499e+01 +4.70270749e+01 +5.29142749e+01 +5.90210249e+01 
 02    10  5.0000       0.0       -0.0010         +8.14080e+02    +0.00e+00    +9.01002498e+00 +1.69841000e+01 +2.40659749e+01 +3.14012749e+01 +3.91421749e+01 +4.72777749e+01 +5.55366749e+01 
 02    10  5.0000      -1.5       -0.0010         +7.49629e+02    +0.00e+00    +8.29669998e+00 +3.08891749e+01 +3.46562999e+01 +3.91852999e+01 +4.44455749e+01 +5.01611749e+01 +5.65119999e+01 
 02    10  5.0000       0.0       -0.0020         +9.13541e+02    +0.00e+00    +1.01108250e+01 +1.71603000e+01 +2.37489249e+01 +3.08178749e+01 +3.83240999e+01 +4.56800749e+01 +5.35392249e+01 
 02    10  5.0000      -1.5       -0.0020         +7.46783e+02    +0.00e+00    +8.26519998e+00 +3.19592749e+01 +3.55906499e+01 +3.97617749e+01 +4.50429749e+01 +5.06752499e+01 +5.66090999e+01 
 02    10  5.0000       0.0       -0.0030         +9.27532e+02    +0.00e+00    +1.02656750e+01 +1.69399250e+01 +2.34314249e+01 +3.02775999e+01 +3.72820749e+01 +4.50200249e+01 +5.26308749e+01 
 02    10  5.0000      -1.5       -0.0030         +7.47554e+02    +0.00e+00    +8.27372498e+00 +3.28277499e+01 +3.62738749e+01 +4.05795749e+01 +4.55891999e+01 +5.10267749e+01 +5.68956249e+01 
 02    10  5.0000       0.0       -0.0040         +9.18691e+02    +0.00e+00    +1.01678250e+01 +1.83266999e+01 +2.49229499e+01 +3.17062999e+01 +3.90025999e+01 +4.65023999e+01 +5.38698249e+01 
 02    10  5.0000      -1.5       -0.0040         +7.38767e+02    +5.00e-01    +8.17647498e+00 +3.33858499e+01 +3.72743499e+01 +4.19916499e+01 +4.66120249e+01 +5.21103749e+01 +5.78534498e+01 
 02    12  6.0000       0.0       -0.0010         +9.76860e+02    +0.00e+00    +1.08116250e+01 +1.66709250e+01 +2.31047999e+01 +2.96086749e+01 +3.68460249e+01 +4.43625999e+01 +5.24690749e+01 
 02    12  6.0000      -1.5       -0.0010         +7.60910e+02    +0.00e+00    +8.42154998e+00 +3.28807749e+01 +3.64680249e+01 +4.09744499e+01 +4.57878749e+01 +5.12221499e+01 +5.72999749e+01 
 02    12  6.0000       0.0       -0.0020         +1.01879e+03    +0.00e+00    +1.12757250e+01 +1.65474000e+01 +2.28007749e+01 +2.90731249e+01 +3.61147249e+01 +4.33004749e+01 +5.09454499e+01 
 02    12  6.0000      -1.5       -0.0020         +7.86141e+02    +0.00e+00    +8.70079998e+00 +3.33070999e+01 +3.66933499e+01 +4.09640499e+01 +4.57250499e+01 +5.11034999e+01 +5.69372499e+01 
 02    12  6.0000       0.0       -0.0030         +1.06110e+03    +0.00e+00    +1.17440000e+01 +1.67894750e+01 +2.25335999e+01 +2.88790999e+01 +3.55300999e+01 +4.26212499e+01 +5.01027499e+01 
 02    12  6.0000      -1.5       -0.0030         +7.77282e+02    +0.00e+00    +8.60274998e+00 +3.41290749e+01 +3.75010749e+01 +4.15986999e+01 +4.63711749e+01 +5.15400749e+01 +5.74716498e+01 
 02    12  6.0000       0.0       -0.0040         +1.06349e+03    +0.00e+00    +1.17703750e+01 +1.77639250e+01 +2.37200499e+01 +2.97302499e+01 +3.63227499e+01 +4.31716249e+01 +5.06557249e+01 
 02    12  6.0000      -1.5       -0.0040         +7.77298e+02    +5.00e-01    +8.60292498e+00 +3.47661499e+01 +3.83042749e+01 +4.24118749e+01 +4.70997499e+01 +5.25029499e+01 +5.80308748e+01 
 03    02  0.6667       0.0       +0.0000         +9.86923e+01    +5.00e-01    +1.09230000e+00 +4.37527499e+00 +9.43727498e+00 +1.63419000e+01 +2.49789749e+01 +3.39266499e+01 +4.41212499e+01 
 03    02  0.6667      -3.0       +0.0000         +1.99752e+02    +1.00e+00    +2.21079999e+00 +1.02693250e+01 +2.76215749e+01 +3.89963999e+01 +4.76600249e+01 +5.65202499e+01 +6.45864248e+01 
 03    02  0.6667      -3.0       -0.0010         +1.77118e+02    +2.00e+00    +1.96029999e+00 +8.32697498e+00 +2.03444750e+01 +3.64383499e+01 +5.88775999e+01 +7.13304248e+01 +8.15796248e+01 
 03    02  0.6667      -3.0       -0.0020         +1.50117e+02    +2.50e+00    +1.66145000e+00 +7.05019998e+00 +1.60419500e+01 +2.81571999e+01 +5.14948749e+01 +7.23222748e+01 +9.36048998e+01 
 03    02  0.6667      -3.0       -0.0030         +1.41427e+02    +3.00e+00    +1.56527500e+00 +6.20582498e+00 +1.44310750e+01 +2.63518999e+01 +3.67378999e+01 +5.60954249e+01 +8.05948998e+01 
 03    02  0.6667      -3.0       -0.0040         +1.34445e+02    +1.00e+00    +1.48800000e+00 +6.64012498e+00 +1.48378750e+01 +2.61055999e+01 +4.01734999e+01 +4.98405749e+01 +6.98784498e+01 
 03    03  1.0000       0.0       +0.0000         +1.23862e+02    +5.00e-01    +1.37087500e+00 +5.52677499e+00 +1.14629000e+01 +2.00207499e+01 +2.94034749e+01 +4.00341499e+01 +5.15417499e+01 
 03    03  1.0000      -1.0       +0.0000         +1.79194e+02    +0.00e+00    +1.98327499e+00 +7.54722498e+00 +1.57551000e+01 +2.55186999e+01 +3.57775749e+01 +4.65421749e+01 +5.75612998e+01 
 03    03  1.0000       1.0       +0.0000         +8.77732e+01    +1.00e+00    +9.71449997e-01 +4.00917499e+00 +9.18104998e+00 +1.57834500e+01 +2.36973749e+01 +3.27850249e+01 +4.25164999e+01 
 03    03  1.0000      -2.0       +0.0000         +2.42068e+02    +5.00e-01    +2.67914999e+00 +1.21297500e+01 +2.17202499e+01 +3.18826749e+01 +4.13956749e+01 +5.00515749e+01 +5.89711998e+01 
 03    03  1.0000       2.0       +0.0000         +6.80514e+01    +1.50e+00    +7.53174998e-01 +3.10037499e+00 +6.93037498e+00 +1.24859250e+01 +1.87674749e+01 +2.67053499e+01 +3.57689499e+01 
 03    03  1.0000      -3.0       +0.0000         +2.62974e+02    +5.00e-01    +2.91052499e+00 +1.78401750e+01 +3.08410499e+01 +3.91229249e+01 +4.61939999e+01 +5.38334999e+01 +6.10926999e+01 
 03    03  1.0000       3.0       +0.0000         +5.44443e+01    +1.00e+00    +6.02574998e-01 +2.48147499e+00 +5.52272499e+00 +9.81249998e+00 +1.52140750e+01 +2.15302750e+01 +2.89015999e+01 
 03    03  1.0000      -3.0       -0.0010         +2.25191e+02    +1.00e+00    +2.49234999e+00 +1.14637750e+01 +3.30566499e+01 +4.98800999e+01 +5.96077499e+01 +6.67208998e+01 +7.38247498e+01 
 03    03  1.0000      -3.0       -0.0020         +2.00149e+02    +1.00e+00    +2.21519999e+00 +1.20621750e+01 +2.51477999e+01 +4.32553999e+01 +6.51109998e+01 +7.81107998e+01 +8.81672748e+01 
 03    03  1.0000      -3.0       -0.0030         +1.77094e+02    +1.00e+00    +1.96002500e+00 +1.02927500e+01 +2.23142499e+01 +4.16510499e+01 +5.57475249e+01 +7.51407998e+01 +9.41233998e+01 
 03    03  1.0000      -3.0       -0.0040         +1.44576e+02    +1.50e+00    +1.60012500e+00 +7.95907498e+00 +1.82753250e+01 +3.39376499e+01 +5.16244499e+01 +6.19938748e+01 +9.08733748e+01 
 03    04  1.3333       0.0       +0.0000         +1.50132e+02    +5.00e-01    +1.66162500e+00 +6.66164998e+00 +1.43029000e+01 +2.40090999e+01 +3.44189499e+01 +4.52965749e+01 +5.70404499e+01 
 03    04  1.3333      -3.0       +0.0000         +4.26937e+02    +5.00e-01    +4.72522499e+00 +2.32921499e+01 +3.01691499e+01 +3.64248749e+01 +4.32212249e+01 +4.95286249e+01 +5.64140749e+01 
 03    04  1.3333      -3.0       -0.0010         +2.62454e+02    +1.00e+00    +2.90477499e+00 +2.36536749e+01 +3.95589249e+01 +4.64610999e+01 +5.27176749e+01 +5.88485249e+01 +6.49988248e+01 
 03    04  1.3333      -3.0       -0.0020         +1.68000e+02    +1.00e+00    +1.85937500e+00 +1.65590750e+01 +3.97633249e+01 +5.90208498e+01 +6.77830248e+01 +7.50460498e+01 +8.11690498e+01 
 03    04  1.3333      -3.0       -0.0030         +1.35244e+02    +1.50e+00    +1.49685000e+00 +1.18353750e+01 +3.08313749e+01 +5.59100999e+01 +7.51437748e+01 +9.18376498e+01 +1.01097875e+02 
 03    04  1.3333      -3.0       -0.0040         +1.35800e+02    +1.00e+00    +1.50300000e+00 +1.13216250e+01 +2.36546249e+01 +4.15341999e+01 +6.69193748e+01 +9.11606248e+01 +1.07497075e+02 
 03    05  1.6667       0.0       +0.0000         +1.84351e+02    +0.00e+00    +2.04035000e+00 +8.01034998e+00 +1.70398500e+01 +2.72171499e+01 +3.81327999e+01 +4.92518749e+01 +6.07887249e+01 
 03    05  1.6667      -3.0       +0.0000         +5.57110e+02    +0.00e+00    +6.16594998e+00 +2.40305749e+01 +2.93763249e+01 +3.49766749e+01 +4.06302499e+01 +4.67349749e+01 +5.32408249e+01 
 03    05  1.6667      -3.0       -0.0010         +5.52764e+02    +5.00e-01    +6.11784998e+00 +2.75479749e+01 +3.33184749e+01 +3.85644499e+01 +4.37243749e+01 +4.91569999e+01 +5.51373249e+01 
 03    05  1.6667      -3.0       -0.0020         +2.27483e+02    +1.00e+00    +2.51772499e+00 +2.11811749e+01 +5.07597999e+01 +5.78530748e+01 +6.31207748e+01 +6.90607748e+01 +7.44941248e+01 
 03    05  1.6667      -3.0       -0.0030         +1.46112e+02    +1.00e+00    +1.61712500e+00 +1.86182750e+01 +4.48482749e+01 +6.33202248e+01 +7.43103498e+01 +8.32588498e+01 +8.96759748e+01 
 03    05  1.6667      -3.0       -0.0040         +1.38687e+02    +1.00e+00    +1.53495000e+00 +1.56435000e+01 +3.23319999e+01 +6.00904998e+01 +7.81006248e+01 +9.09739248e+01 +1.04892375e+02 
 03    06  2.0000      -3.0       +0.0000         +5.31782e+02    +5.00e-01    +5.88562498e+00 +2.46931499e+01 +2.98615249e+01 +3.44942999e+01 +4.00646249e+01 +4.56924999e+01 +5.18473499e+01 
 03    06  2.0000      -3.0       -0.0010         +7.69256e+02    +0.00e+00    +8.51392498e+00 +3.01093499e+01 +3.43104749e+01 +3.88576749e+01 +4.35477999e+01 +4.91676999e+01 +5.49019999e+01 
 03    06  2.0000      -3.0       -0.0020         +7.29551e+02    +0.00e+00    +8.07447498e+00 +2.82094249e+01 +3.78564249e+01 +4.24312749e+01 +4.74514749e+01 +5.26066249e+01 +5.82222999e+01 
 03    06  2.0000      -3.0       -0.0030         +6.58698e+02    +0.00e+00    +7.29029998e+00 +1.77336750e+01 +4.35150499e+01 +5.15268999e+01 +5.88425498e+01 +6.43186248e+01 +7.00633248e+01 
 03    07  2.3333      -3.0       +0.0000         +4.00303e+02    +5.00e-01    +4.43044999e+00 +2.53080499e+01 +2.89915499e+01 +3.34739999e+01 +3.82595249e+01 +4.34806749e+01 +4.94648999e+01 
 03    07  2.3333      -3.0       -0.0010         +7.07755e+02    +0.00e+00    +7.83324998e+00 +3.05843499e+01 +3.40947249e+01 +3.80813999e+01 +4.25629499e+01 +4.78858499e+01 +5.34605749e+01 
 03    07  2.3333      -3.0       -0.0030         +4.01546e+02    +5.00e-01    +4.44419999e+00 +2.73237749e+01 +3.48358999e+01 +4.05970749e+01 +4.51904499e+01 +5.00854499e+01 +5.54957249e+01 
 03    08  2.6667      -3.0       -0.0020         +6.50750e+02    +1.00e+00    +7.20232498e+00 +1.40533500e+01 +5.28695999e+01 +5.66616749e+01 +6.08378999e+01 +6.55082248e+01 +7.07881748e+01 
 04    02  0.5000       0.0       +0.0000         +8.42539e+01    +1.00e+00    +9.32499998e-01 +3.73292499e+00 +8.46992498e+00 +1.41420250e+01 +2.17042750e+01 +3.04657749e+01 +4.00311749e+01 
 04    02  0.5000      -1.0       +0.0000         +1.15979e+02    +0.00e+00    +1.28362500e+00 +5.08912499e+00 +1.07331250e+01 +1.87500499e+01 +2.75799499e+01 +3.75365999e+01 +4.76934999e+01 
 04    02  0.5000       1.0       +0.0000         +6.76584e+01    +0.00e+00    +7.48824998e-01 +2.89164999e+00 +6.58327498e+00 +1.14416250e+01 +1.74198750e+01 +2.46050749e+01 +3.30095749e+01 
 04    02  0.5000      -2.0       +0.0000         +1.35116e+02    +1.00e+00    +1.49542500e+00 +6.67739998e+00 +1.47092750e+01 +2.53945999e+01 +3.58944499e+01 +4.59863999e+01 +5.63113249e+01 
 04    02  0.5000       2.0       +0.0000         +5.33013e+01    +5.00e-01    +5.89924999e-01 +2.42869999e+00 +5.17369999e+00 +9.29022498e+00 +1.43401250e+01 +2.04255999e+01 +2.76685499e+01 
 04    02  0.5000      -3.0       +0.0000         +1.48465e+02    +1.50e+00    +1.64317500e+00 +6.81749998e+00 +1.65977500e+01 +3.52266749e+01 +4.95188999e+01 +5.97488998e+01 +6.93526498e+01 
 04    02  0.5000       3.0       +0.0000         +4.28136e+01    +1.00e+00    +4.73849999e-01 +1.96087499e+00 +4.40212499e+00 +7.46724998e+00 +1.16216500e+01 +1.70256750e+01 +2.26907499e+01 
 04    02  0.5000       0.0       -0.0010         +9.17848e+01    +1.00e+00    +1.01585000e+00 +4.14342499e+00 +9.30879998e+00 +1.58177500e+01 +2.36641749e+01 +3.37187249e+01 +4.29259749e+01 
 04    02  0.5000      -1.5       -0.0010         +1.18568e+02    +2.00e+00    +1.31227500e+00 +5.60354999e+00 +1.24629250e+01 +2.30211999e+01 +3.57309999e+01 +4.82085749e+01 +5.99439999e+01 
 04    02  0.5000      -3.0       -0.0010         +1.49446e+02    +3.00e+00    +1.65402500e+00 +6.92479998e+00 +1.61869250e+01 +3.01613749e+01 +3.57701749e+01 +5.87373499e+01 +8.29829998e+01 
 04    02  0.5000       0.0       -0.0020         +9.44254e+01    +2.00e+00    +1.04507500e+00 +3.94119999e+00 +9.07932498e+00 +1.61073250e+01 +2.54934249e+01 +3.56667749e+01 +4.70914999e+01 
 04    02  0.5000      -1.5       -0.0020         +1.03716e+02    +3.00e+00    +1.14790000e+00 +4.71114999e+00 +1.05632750e+01 +1.94221250e+01 +3.09981499e+01 +4.41057499e+01 +6.18257248e+01 
 04    02  0.5000      -3.0       -0.0020         +1.33738e+02    +2.50e+00    +1.48017500e+00 +5.64627499e+00 +1.30417750e+01 +2.38366499e+01 +3.87390749e+01 +5.86047998e+01 +6.84600998e+01 
 04    02  0.5000      -3.0       +0.0020         +1.67681e+02    +0.00e+00    +1.85584999e+00 +7.32064998e+00 +1.56729000e+01 +2.54163749e+01 +3.48780749e+01 +4.43064499e+01 +5.41357499e+01 
 04    02  0.5000       0.0       -0.0030         +8.33504e+01    +1.50e+00    +9.22499998e-01 +3.62617499e+00 +8.44029998e+00 +1.55062750e+01 +2.34636249e+01 +3.34958999e+01 +4.53947999e+01 
 04    02  0.5000      -1.5       -0.0030         +9.92592e+01    +2.50e+00    +1.09857500e+00 +4.72062499e+00 +1.06021250e+01 +1.85534250e+01 +2.97644999e+01 +4.37292749e+01 +5.90621248e+01 
 04    02  0.5000      -3.0       -0.0030         +1.22923e+02    +3.00e+00    +1.36047500e+00 +5.30974999e+00 +1.16947500e+01 +2.08465500e+01 +3.18722249e+01 +4.69587249e+01 +6.40195998e+01 
 04    02  0.5000       0.0       -0.0040         +7.17920e+01    +2.00e+00    +7.94574998e-01 +3.41544999e+00 +7.72319998e+00 +1.43870250e+01 +2.31386249e+01 +3.25920249e+01 +4.43989499e+01 
 04    02  0.5000      -1.5       -0.0040         +9.44593e+01    +2.00e+00    +1.04545000e+00 +4.33224999e+00 +8.94949998e+00 +1.66584250e+01 +2.62555749e+01 +3.73240499e+01 +5.15944749e+01 
 04    02  0.5000      -3.0       -0.0040         +1.06899e+02    +2.50e+00    +1.18312500e+00 +4.74622499e+00 +1.09159750e+01 +1.89416499e+01 +2.97720249e+01 +4.32563749e+01 +5.41688999e+01 
 04    02  0.5000      -3.0       +0.0040         +1.21154e+02    +5.00e-01    +1.34090000e+00 +5.37034999e+00 +1.15134750e+01 +1.91891500e+01 +2.87039499e+01 +3.87307249e+01 +4.87491749e+01 
 04    03  0.7500       0.0       +0.0000         +1.01204e+02    +0.00e+00    +1.12010000e+00 +4.45242499e+00 +9.98029997e+00 +1.68306750e+01 +2.57809499e+01 +3.49274499e+01 +4.53586499e+01 
 04    03  0.7500      -1.0       +0.0000         +1.41777e+02    +0.00e+00    +1.56915000e+00 +6.25154998e+00 +1.33636750e+01 +2.21176999e+01 +3.19445749e+01 +4.19405499e+01 +5.30519749e+01 
 04    03  0.7500       1.0       +0.0000         +7.67095e+01    +1.50e+00    +8.48999998e-01 +3.42172499e+00 +7.66522498e+00 +1.36892500e+01 +2.04946000e+01 +2.86994999e+01 +3.81023999e+01 
 04    03  0.7500      -2.0       +0.0000         +1.94902e+02    +0.00e+00    +2.15712499e+00 +8.36262498e+00 +1.84384999e+01 +2.91943499e+01 +3.91017749e+01 +4.89690499e+01 +5.89855499e+01 
 04    03  0.7500       2.0       +0.0000         +6.00010e+01    +5.00e-01    +6.64074998e-01 +2.74284999e+00 +6.04659999e+00 +1.08648750e+01 +1.63724250e+01 +2.33692499e+01 +3.15342249e+01 
 04    03  0.7500      -3.0       +0.0000         +1.86578e+02    +1.00e+00    +2.06500000e+00 +1.03393000e+01 +2.55311749e+01 +4.03387999e+01 +5.04869749e+01 +5.93381249e+01 +6.73087498e+01 
 04    03  0.7500       3.0       +0.0000         +4.96511e+01    +5.00e-01    +5.49524999e-01 +2.22629999e+00 +4.85504999e+00 +8.49679998e+00 +1.35626750e+01 +1.89323249e+01 +2.58301249e+01 
 04    03  0.7500      -3.0       -0.0010         +1.54914e+02    +1.50e+00    +1.71455000e+00 +7.47754998e+00 +1.90890499e+01 +3.64565749e+01 +5.72512999e+01 +7.62636998e+01 +8.56210998e+01 
 04    03  0.7500      -3.0       -0.0020         +1.43923e+02    +3.00e+00    +1.59290000e+00 +6.72087498e+00 +1.54778750e+01 +2.90410749e+01 +4.65150249e+01 +6.83412248e+01 +9.36076998e+01 
 04    03  0.7500      -3.0       -0.0030         +1.21798e+02    +1.50e+00    +1.34802500e+00 +5.86917499e+00 +1.38648000e+01 +2.50871999e+01 +3.89363999e+01 +5.59146249e+01 +7.65976248e+01 
 04    03  0.7500      -3.0       -0.0040         +1.32432e+02    +1.50e+00    +1.46572500e+00 +6.02699998e+00 +1.43692500e+01 +2.51669249e+01 +3.85134749e+01 +5.59380249e+01 +6.72593998e+01 
 04    04  1.0000       0.0       +0.0000         +1.22295e+02    +0.00e+00    +1.35352500e+00 +5.35004999e+00 +1.15555500e+01 +1.94874249e+01 +2.90694999e+01 +3.96074999e+01 +5.05954249e+01 
 04    04  1.0000      -1.0       +0.0000         +1.74796e+02    +0.00e+00    +1.93460000e+00 +7.31869998e+00 +1.52392000e+01 +2.52525249e+01 +3.57899499e+01 +4.67286249e+01 +5.70096749e+01 
 04    04  1.0000       1.0       +0.0000         +9.10959e+01    +0.00e+00    +1.00822500e+00 +3.99449999e+00 +8.90974998e+00 +1.54915000e+01 +2.34168999e+01 +3.29747999e+01 +4.30517499e+01 
 04    04  1.0000      -2.0       +0.0000         +2.40383e+02    +5.00e-01    +2.66049999e+00 +1.08023500e+01 +2.18643499e+01 +3.19105749e+01 +4.19133999e+01 +5.13981499e+01 +6.02647998e+01 
 04    04  1.0000       2.0       +0.0000         +6.97591e+01    +5.00e-01    +7.72074998e-01 +3.11274999e+00 +6.81924998e+00 +1.19882250e+01 +1.88079750e+01 +2.65076999e+01 +3.53983999e+01 
 04    04  1.0000      -3.0       +0.0000         +1.92770e+02    +1.00e+00    +2.55754999e+00 +1.54433250e+01 +3.34370749e+01 +4.25680499e+01 +5.02736249e+01 +5.78586748e+01 +6.54623748e+01 
 04    04  1.0000       3.0       +0.0000         +5.39406e+01    +1.00e+00    +5.96999998e-01 +2.44319999e+00 +5.46607499e+00 +9.77264998e+00 +1.48938750e+01 +2.12898249e+01 +2.86773999e+01 
 04    04  1.0000      -3.0       +0.0000         +1.66918e+02    +5.00e-01    +2.55754999e+00 +1.60761875e+01 +3.27957624e+01 +4.19745124e+01 +4.92317186e+01 +5.68833749e+01 +6.43003623e+01 
 04    04  1.0000       0.0       -0.0010         +1.33647e+02    +0.00e+00    +1.47917500e+00 +5.75267498e+00 +1.26201750e+01 +2.15436000e+01 +3.17297999e+01 +4.21423999e+01 +5.35297499e+01 
 04    04  1.0000      -1.5       -0.0010         +1.83023e+02    +1.00e+00    +2.02565000e+00 +8.55912498e+00 +2.10298750e+01 +3.29429999e+01 +4.53605249e+01 +5.51378749e+01 +6.48192998e+01 
 04    04  1.0000      -3.0       -0.0010         +1.90981e+02    +1.00e+00    +2.11372499e+00 +1.24695750e+01 +2.65460749e+01 +4.83020749e+01 +6.30438498e+01 +7.07504498e+01 +7.78724998e+01 
 04    04  1.0000      -3.0       +0.0010         +2.62949e+02    +5.00e-01    +2.91024999e+00 +1.63150000e+01 +2.63396249e+01 +3.49536499e+01 +4.34660749e+01 +5.21090499e+01 +5.98706999e+01 
 04    04  1.0000      -3.0       -0.0010         +1.74236e+02    +1.50e+00    +1.92840000e+00 +1.08077250e+01 +2.78972249e+01 +5.21865249e+01 +6.37357748e+01 +7.18592748e+01 +7.92858498e+01 
 04    04  1.0000      -3.0       -0.0010         +1.60042e+02    +1.00e+00    +2.44173124e+00 +1.30658000e+01 +2.86378874e+01 +5.06797561e+01 +6.25549748e+01 +7.01278811e+01 +7.77737248e+01 
 04    04  1.0000      -3.0       +0.0010         +2.03131e+02    +5.00e-01    +3.52548124e+00 +1.54149750e+01 +2.56970687e+01 +3.44635374e+01 +4.26715311e+01 +5.07309124e+01 +5.91474499e+01 
 04    04  1.0000       0.0       +0.0020         +9.79378e+01    +0.00e+00    +1.08395000e+00 +4.30812499e+00 +9.71799998e+00 +1.65865750e+01 +2.48152749e+01 +3.45323999e+01 +4.51325999e+01 
 04    04  1.0000       0.0       -0.0020         +1.32453e+02    +5.00e-01    +1.46595000e+00 +6.02399999e+00 +1.30942500e+01 +2.27694749e+01 +3.43994999e+01 +4.63476999e+01 +5.80034998e+01 
 04    04  1.0000      -1.0       +0.0020         +1.25087e+02    +5.00e-01    +1.38442500e+00 +5.78054998e+00 +1.25424250e+01 +2.09628999e+01 +3.06594999e+01 +4.15475749e+01 +5.22819999e+01 
 04    04  1.0000      -1.5       -0.0020         +1.72919e+02    +2.00e+00    +1.91382499e+00 +7.42189998e+00 +1.66589000e+01 +2.99174249e+01 +4.76008499e+01 +6.35742248e+01 +7.80903498e+01 
 04    04  1.0000      -2.0       +0.0020         +1.89300e+02    +0.00e+00    +2.09512499e+00 +8.11222498e+00 +1.68666000e+01 +2.68774749e+01 +3.72600999e+01 +4.77755499e+01 +5.86955499e+01 
 04    04  1.0000      -3.0       -0.0020         +1.48192e+02    +2.00e+00    +1.64015000e+00 +8.68887498e+00 +2.20406249e+01 +3.94035999e+01 +6.39924998e+01 +8.82034998e+01 +9.91862248e+01 
 04    04  1.0000      -3.0       +0.0020         +2.47810e+02    +5.00e-01    +2.74269999e+00 +1.25746750e+01 +2.33469249e+01 +3.31502499e+01 +4.21477749e+01 +5.13828249e+01 +5.99478749e+01 
 04    04  1.0000      -3.0       -0.0020         +1.49976e+02    +2.00e+00    +1.65990000e+00 +8.57227498e+00 +2.19147749e+01 +3.85882499e+01 +6.30122248e+01 +8.67521498e+01 +1.00689450e+02 
 04    04  1.0000      -3.0       +0.0020         +2.47575e+02    +5.00e-01    +2.74009999e+00 +1.27277750e+01 +2.30535249e+01 +3.29016499e+01 +4.20031249e+01 +5.07712249e+01 +6.06330249e+01 
 04    04  1.0000      -3.0       -0.0020         +1.28057e+02    +2.00e+00    +1.74528750e+00 +8.71404373e+00 +2.26670374e+01 +4.03294624e+01 +6.54588311e+01 +8.72310435e+01 +1.00368525e+02 
 04    04  1.0000      -3.0       +0.0020         +1.87075e+02    +5.00e-01    +3.00183124e+00 +1.28130500e+01 +2.30110937e+01 +3.22388249e+01 +4.21479061e+01 +5.12850249e+01 +6.01794499e+01 
 04    04  1.0000       0.0       -0.0030         +1.30786e+02    +1.50e+00    +1.44750000e+00 +5.53192499e+00 +1.23466750e+01 +2.20812249e+01 +3.35478999e+01 +4.59165749e+01 +6.21600748e+01 
 04    04  1.0000      -1.5       -0.0030         +1.43331e+02    +2.00e+00    +1.58635000e+00 +6.45024998e+00 +1.52288750e+01 +2.67029249e+01 +4.25845499e+01 +6.04933749e+01 +7.92270248e+01 
 04    04  1.0000      -3.0       -0.0030         +1.37783e+02    +2.50e+00    +1.52495000e+00 +6.95952498e+00 +1.79075250e+01 +3.24365499e+01 +5.01366249e+01 +7.54272748e+01 +9.84941497e+01 
 04    04  1.0000      -3.0       +0.0030         +2.07929e+02    +5.00e-01    +2.30129999e+00 +1.03168500e+01 +2.06423499e+01 +3.06073749e+01 +4.08520749e+01 +5.14577249e+01 +6.09795749e+01 
 04    04  1.0000      -3.0       -0.0030         +1.31434e+02    +2.00e+00    +1.45467500e+00 +7.37337498e+00 +1.74072500e+01 +3.24889249e+01 +5.18897749e+01 +7.47496998e+01 +9.96976748e+01 
 04    04  1.0000      -3.0       -0.0030         +1.01204e+02    +3.00e+00    +1.50477500e+00 +7.23056248e+00 +1.81024187e+01 +3.27152937e+01 +5.12548124e+01 +7.55952061e+01 +9.92405373e+01 
 04    04  1.0000      -3.0       +0.0030         +1.68246e+02    +5.00e-01    +2.39458749e+00 +1.03783750e+01 +2.08006812e+01 +3.15732749e+01 +4.17004624e+01 +5.10700749e+01 +6.16996123e+01 
 04    04  1.0000       0.0       -0.0040         +1.22801e+02    +5.00e-01    +1.35912500e+00 +5.59467499e+00 +1.21544250e+01 +2.08967249e+01 +3.16652249e+01 +4.39739499e+01 +5.76320749e+01 
 04    04  1.0000      -1.5       -0.0040         +1.34978e+02    +2.00e+00    +1.49390000e+00 +6.28969998e+00 +1.44737000e+01 +2.54815499e+01 +4.22831999e+01 +5.92611498e+01 +7.80529748e+01 
 04    04  1.0000      -3.0       -0.0040         +1.19514e+02    +1.50e+00    +1.32275000e+00 +6.44502498e+00 +1.73171500e+01 +3.04085499e+01 +4.27817499e+01 +5.97170748e+01 +8.36490998e+01 
 04    04  1.0000      -3.0       +0.0040         +1.61413e+02    +1.00e+00    +1.78647499e+00 +8.91897498e+00 +1.84014750e+01 +2.94135249e+01 +3.96708249e+01 +5.01958999e+01 +6.16085998e+01 
 04    04  1.0000      -3.0       -0.0040         +1.27784e+02    +1.50e+00    +1.41427500e+00 +6.87457498e+00 +1.72842000e+01 +3.15151999e+01 +4.74013249e+01 +6.84954748e+01 +9.64282498e+01 
 04    04  1.0000      -3.0       +0.0040         +1.57611e+02    +1.00e+00    +1.74440000e+00 +8.71782498e+00 +1.86629499e+01 +2.93839749e+01 +3.98984499e+01 +5.08140249e+01 +6.11525998e+01 
 04    04  1.0000      -3.0       -0.0040         +8.93137e+01    +1.00e+00    +1.33021250e+00 +6.55083748e+00 +1.69649250e+01 +3.06844874e+01 +4.21697561e+01 +6.07629561e+01 +8.32644560e+01 
 04    04  1.0000      -3.0       +0.0040         +1.70053e+02    +5.00e-01    +1.87913750e+00 +8.60586248e+00 +1.78588375e+01 +2.91606874e+01 +3.97948937e+01 +4.99666374e+01 +6.12300374e+01 
 04    05  1.2500       0.0       +0.0000         +1.46428e+02    +0.00e+00    +1.62062500e+00 +6.08139998e+00 +1.33530250e+01 +2.25350999e+01 +3.25835999e+01 +4.39749249e+01 +5.49800749e+01 
 04    05  1.2500      -1.0       +0.0000         +2.01491e+02    +0.00e+00    +2.23004999e+00 +8.85704998e+00 +1.80458000e+01 +2.85044999e+01 +3.90846749e+01 +5.00456249e+01 +6.03705499e+01 
 04    05  1.2500      -2.0       +0.0000         +2.97001e+02    +5.00e-01    +3.28712499e+00 +1.34410750e+01 +2.43661999e+01 +3.36326249e+01 +4.29185999e+01 +5.16679999e+01 +6.07403749e+01 
 04    05  1.2500      -3.0       +0.0000         +2.77396e+02    +5.00e-01    +3.07014999e+00 +2.02775500e+01 +3.46300499e+01 +4.17213999e+01 +4.83750999e+01 +5.54571749e+01 +6.27293748e+01 
 04    05  1.2500      -3.0       -0.0010         +1.66351e+02    +1.00e+00    +1.84112499e+00 +1.57984750e+01 +4.26588499e+01 +5.30890249e+01 +6.00280249e+01 +6.67066748e+01 +7.36840998e+01 
 04    05  1.2500      -3.0       -0.0020         +1.59488e+02    +1.00e+00    +1.76517500e+00 +1.41041750e+01 +3.28851749e+01 +5.24797499e+01 +7.11819748e+01 +8.06073248e+01 +8.79425748e+01 
 04    05  1.2500      -3.0       -0.0030         +1.40751e+02    +1.00e+00    +1.55780000e+00 +9.40422498e+00 +2.45702249e+01 +4.17739499e+01 +6.73994248e+01 +9.15677998e+01 +1.10452900e+02 
 04    05  1.2500      -3.0       -0.0040         +1.31874e+02    +1.00e+00    +1.45955000e+00 +9.05929998e+00 +2.28594249e+01 +3.90444749e+01 +5.82360748e+01 +8.74737998e+01 +1.06628325e+02 
 04    06  1.5000       0.0       +0.0000         +1.72023e+02    +0.00e+00    +1.90390000e+00 +7.02834998e+00 +1.51393500e+01 +2.48306749e+01 +3.55096249e+01 +4.73428749e+01 +5.92755748e+01 
 04    06  1.5000      -1.0       +0.0000         +2.46374e+02    +0.00e+00    +2.72679999e+00 +1.03626250e+01 +2.00793749e+01 +3.08877249e+01 +4.13553999e+01 +5.18579249e+01 +6.25731748e+01 
 04    06  1.5000       1.0       +0.0000         +1.19437e+02    +3.50e+00    +1.32190000e+00 +5.08269999e+00 +1.14728250e+01 +1.99814999e+01 +2.94978749e+01 +3.98593249e+01 +5.20971999e+01 
 04    06  1.5000      -2.0       +0.0000         +3.88783e+02    +0.00e+00    +3.92364999e+00 +4.08489999e+00 +2.61575249e+01 +4.25154749e+01 +4.67922749e+01 +6.24504998e+01 +7.47293248e+01 
 04    06  1.5000      -3.0       +0.0000         +5.18288e+02    +0.00e+00    +5.73627499e+00 +2.17067000e+01 +3.06018249e+01 +3.66498249e+01 +4.29941499e+01 +4.93713999e+01 +5.58249249e+01 
 04    06  1.5000       0.0       -0.0010         +1.79560e+02    +0.00e+00    +1.98732499e+00 +7.73952498e+00 +1.66496500e+01 +2.71597999e+01 +3.83125999e+01 +4.95529499e+01 +6.10927249e+01 
 04    06  1.5000      -1.5       -0.0010         +2.86689e+02    +1.00e+00    +3.17299999e+00 +1.25082500e+01 +2.84859999e+01 +3.81829249e+01 +4.66066999e+01 +5.57163499e+01 +6.44552748e+01 
 04    06  1.5000      -3.0       -0.0010         +4.89206e+02    +1.00e+00    +5.41439999e+00 +1.21810500e+01 +4.16874249e+01 +4.78134749e+01 +5.36675249e+01 +5.97158749e+01 +6.60254248e+01 
 04    06  1.5000       0.0       -0.0020         +1.87498e+02    +0.00e+00    +2.07517500e+00 +8.19112498e+00 +1.79106250e+01 +2.90924249e+01 +4.13389499e+01 +5.31933749e+01 +6.46567748e+01 
 04    06  1.5000      -1.5       -0.0020         +2.71099e+02    +1.00e+00    +3.00044999e+00 +1.07517750e+01 +2.64007749e+01 +4.30457249e+01 +5.50100999e+01 +6.41136998e+01 +7.26085498e+01 
 04    06  1.5000      -3.0       -0.0020         +1.34700e+02    +1.00e+00    +1.49082500e+00 +1.94680250e+01 +3.70192749e+01 +6.28079748e+01 +7.10645748e+01 +7.76543998e+01 +8.39428248e+01 
 04    06  1.5000      -3.0       +0.0020         +5.07279e+02    +0.00e+00    +5.61442499e+00 +1.27260750e+01 +2.54060749e+01 +3.58369499e+01 +4.39846499e+01 +5.18130749e+01 +6.00196498e+01 
 04    06  1.5000       0.0       -0.0030         +1.76109e+02    +0.00e+00    +1.94912499e+00 +7.39299998e+00 +1.65052500e+01 +2.91615999e+01 +4.35507999e+01 +5.87772748e+01 +7.20232998e+01 
 04    06  1.5000      -1.5       -0.0030         +2.33288e+02    +1.00e+00    +2.58197499e+00 +9.95994997e+00 +2.42761999e+01 +3.89704249e+01 +5.45937499e+01 +7.01779998e+01 +8.47756998e+01 
 04    06  1.5000      -3.0       -0.0030         +1.20038e+02    +1.00e+00    +1.32855000e+00 +1.76086500e+01 +2.75868999e+01 +5.13833999e+01 +7.65791248e+01 +9.10589748e+01 +1.02051450e+02 
 04    06  1.5000       0.0       -0.0040         +1.67141e+02    +5.00e-01    +1.84987500e+00 +7.41127498e+00 +1.62554000e+01 +2.74368499e+01 +4.05752749e+01 +5.39691499e+01 +6.81995998e+01 
 04    06  1.5000      -1.5       -0.0040         +2.07332e+02    +1.50e+00    +2.29469999e+00 +9.02339998e+00 +1.98179000e+01 +3.93279499e+01 +5.76438499e+01 +6.66789748e+01 +8.26653998e+01 
 04    06  1.5000      -3.0       -0.0040         +1.24947e+02    +1.00e+00    +1.38287500e+00 +1.66834000e+01 +2.53770249e+01 +4.62616999e+01 +6.86431248e+01 +9.11287748e+01 +1.01112450e+02 
 04    06  1.5000      -3.0       +0.0040         +1.88252e+02    +5.00e-01    +2.08352500e+00 +1.53115000e+01 +2.39477499e+01 +3.66035749e+01 +4.85366749e+01 +5.94464748e+01 +6.94675248e+01 
 04    07  1.7500      -3.0       +0.0000         +6.81318e+02    +0.00e+00    +7.54064998e+00 +2.45378249e+01 +3.10268249e+01 +3.65090499e+01 +4.22942499e+01 +4.84105249e+01 +5.46004749e+01 
 04    07  1.7500      -3.0       -0.0010         +6.27764e+02    +0.00e+00    +6.94792498e+00 +1.37001000e+01 +4.10015999e+01 +4.69643749e+01 +5.23758499e+01 +5.78684249e+01 +6.39114748e+01 
 04    07  1.7500      -3.0       -0.0020         +5.05440e+02    +1.00e+00    +5.59407499e+00 +1.22276000e+01 +4.50557249e+01 +5.54538749e+01 +6.05165998e+01 +6.62745498e+01 +7.21079748e+01 
 04    07  1.7500      -3.0       -0.0030         +5.17127e+02    +1.50e+00    +5.72342499e+00 +1.17604750e+01 +2.26620999e+01 +5.70632499e+01 +6.96603248e+01 +7.95292498e+01 +8.59353248e+01 
 04    08  2.0000      -3.0       +0.0000         +9.68629e+02    +0.00e+00    +1.07205250e+01 +2.74743999e+01 +3.46245249e+01 +3.94625749e+01 +4.48006999e+01 +5.03996999e+01 +5.65418749e+01 
 04    08  2.0000       0.0       -0.0010         +2.34978e+02    +0.00e+00    +2.60067499e+00 +1.01735750e+01 +2.03448249e+01 +3.19319249e+01 +4.26392249e+01 +5.38108249e+01 +6.47405748e+01 
 04    08  2.0000      -1.5       -0.0010         +4.04426e+02    +5.00e-01    +4.47607499e+00 +1.86562500e+01 +3.03918749e+01 +3.83622499e+01 +4.56173749e+01 +5.30893999e+01 +6.14152498e+01 
 04    08  2.0000      -3.0       -0.0010         +5.65579e+02    +5.00e-01    +6.25967498e+00 +2.80032249e+01 +3.68123499e+01 +4.12891999e+01 +4.62290749e+01 +5.14983499e+01 +5.73447749e+01 
 04    08  2.0000       0.0       -0.0020         +2.41743e+02    +5.00e-01    +2.67554999e+00 +1.08900750e+01 +2.23020749e+01 +3.43686749e+01 +4.48561499e+01 +5.60029999e+01 +6.68674248e+01 
 04    08  2.0000      -1.5       -0.0020         +3.47822e+02    +1.00e+00    +3.84959999e+00 +1.34114250e+01 +3.79671749e+01 +4.70960499e+01 +5.45309499e+01 +6.21121498e+01 +6.93944248e+01 
 04    08  2.0000      -3.0       -0.0020         +5.97692e+02    +1.50e+00    +6.61509998e+00 +1.12464250e+01 +3.80286749e+01 +5.65919749e+01 +6.16321998e+01 +6.71877498e+01 +7.25070248e+01 
 04    08  2.0000      -3.0       +0.0020         +4.77022e+02    +0.00e+00    +5.27954999e+00 +1.13826000e+01 +2.61609749e+01 +3.81061249e+01 +4.48149499e+01 +5.12331749e+01 +5.83886998e+01 
 04    08  2.0000       0.0       -0.0030         +2.21206e+02    +5.00e-01    +2.44824999e+00 +9.79562497e+00 +2.13086250e+01 +3.57191749e+01 +5.04013249e+01 +6.25585248e+01 +7.31626248e+01 
 04    08  2.0000      -1.5       -0.0030         +3.07913e+02    +1.00e+00    +3.40789999e+00 +1.17131750e+01 +3.33432999e+01 +5.00449499e+01 +6.34574248e+01 +7.22004998e+01 +8.04194248e+01 
 04    08  2.0000       0.0       -0.0040         +2.09146e+02    +1.00e+00    +2.31477499e+00 +9.06634998e+00 +2.06607250e+01 +3.36068749e+01 +4.70305999e+01 +6.09334998e+01 +7.61610498e+01 
 04    08  2.0000      -1.5       -0.0040         +2.68921e+02    +1.50e+00    +2.97634999e+00 +1.07123000e+01 +2.27620499e+01 +5.04085499e+01 +6.45824248e+01 +7.85757998e+01 +9.29030998e+01 
 04    08  2.0000      -3.0       +0.0040         +5.30614e+02    +1.50e+00    +5.87269999e+00 +1.18389500e+01 +1.97014499e+01 +3.73643749e+01 +5.06517499e+01 +5.99365749e+01 +6.82110748e+01 
 04    09  2.2500      -3.0       +0.0000         +7.26160e+02    +0.00e+00    +8.03694998e+00 +2.32628499e+01 +2.70104749e+01 +3.22825249e+01 +3.69969499e+01 +4.23234249e+01 +4.80937999e+01 
 04    09  2.2500      -3.0       -0.0010         +4.07513e+02    +5.00e-01    +4.51024999e+00 +2.04040250e+01 +2.63627749e+01 +3.09535499e+01 +3.54969749e+01 +4.06386499e+01 +5.45889499e+01 
 04    10  2.5000       0.0       -0.0010         +3.00784e+02    +0.00e+00    +3.32899999e+00 +1.24127000e+01 +2.34815749e+01 +3.44321999e+01 +4.51550249e+01 +5.52255249e+01 +6.59713248e+01 
 04    10  2.5000      -1.5       -0.0010         +5.19314e+02    +5.00e-01    +5.74762499e+00 +2.30847749e+01 +2.93971499e+01 +3.61215249e+01 +4.28040249e+01 +4.98800499e+01 +5.73651249e+01 
 04    10  2.5000       0.0       -0.0020         +2.98236e+02    +5.00e-01    +3.30079999e+00 +1.38556250e+01 +2.58174999e+01 +3.65929499e+01 +4.66745249e+01 +5.66006499e+01 +6.67052248e+01 
 04    10  2.5000      -1.5       -0.0020         +4.40903e+02    +5.00e-01    +4.87979999e+00 +2.50023749e+01 +3.42326249e+01 +4.07657249e+01 +4.73721749e+01 +5.39509999e+01 +6.11923248e+01 
 04    10  2.5000       0.0       -0.0030         +2.73105e+02    +5.00e-01    +3.02264999e+00 +1.24431750e+01 +2.66936749e+01 +4.04518249e+01 +5.20566499e+01 +6.23702498e+01 +7.20337998e+01 
 04    10  2.5000      -1.5       -0.0030         +4.74307e+02    +1.00e+00    +5.24949999e+00 +1.12186750e+01 +4.13176749e+01 +5.07169249e+01 +5.83570249e+01 +6.53909748e+01 +7.22478248e+01 
 04    10  2.5000       0.0       -0.0040         +2.59461e+02    +5.00e-01    +2.87164999e+00 +1.19011250e+01 +2.53054999e+01 +3.85316499e+01 +5.17987749e+01 +6.67653748e+01 +7.99337248e+01 
 04    10  2.5000      -1.5       -0.0040         +3.44235e+02    +1.00e+00    +3.80989999e+00 +1.32044000e+01 +4.02043999e+01 +5.19267749e+01 +6.41357248e+01 +7.63707498e+01 +8.43839498e+01 
 04    12  3.0000       0.0       -0.0010         +3.75289e+02    +0.00e+00    +4.15359999e+00 +1.47954250e+01 +2.53622999e+01 +3.57172249e+01 +4.58593249e+01 +5.54136499e+01 +6.49163248e+01 
 04    12  3.0000      -1.5       -0.0010         +6.46713e+02    +0.00e+00    +7.15764998e+00 +2.48875749e+01 +3.02366999e+01 +3.59894749e+01 +4.22347999e+01 +4.88603749e+01 +5.57149499e+01 
 04    12  3.0000       0.0       -0.0020         +3.72070e+02    +0.00e+00    +4.11797499e+00 +1.61493250e+01 +2.77295749e+01 +3.73916749e+01 +4.68990499e+01 +5.61063249e+01 +6.53831248e+01 
 04    12  3.0000      -1.5       -0.0020         +6.38554e+02    +0.00e+00    +7.06734998e+00 +2.67456999e+01 +3.19420749e+01 +3.75621999e+01 +4.33872249e+01 +4.97053499e+01 +5.65924249e+01 
 04    12  3.0000       0.0       -0.0030         +3.35200e+02    +5.00e-01    +3.70989999e+00 +1.63619500e+01 +3.00129499e+01 +4.09649749e+01 +5.07763249e+01 +6.01210998e+01 +6.93010498e+01 
 04    12  3.0000      -1.5       -0.0030         +4.51371e+02    +1.00e+00    +4.99564999e+00 +1.42142750e+01 +4.76266499e+01 +5.42234499e+01 +6.02642499e+01 +6.64819998e+01 +7.29800498e+01 
 04    12  3.0000       0.0       -0.0040         +3.09112e+02    +5.00e-01    +3.42117499e+00 +1.51887500e+01 +2.86888749e+01 +4.11409999e+01 +5.50853749e+01 +6.70228498e+01 +7.70838748e+01 
 04    12  3.0000      -1.5       -0.0040         +4.12919e+02    +1.00e+00    +4.57007499e+00 +1.37420500e+01 +4.61260499e+01 +5.52447749e+01 +6.56820748e+01 +7.31232998e+01 +8.00984498e+01 
 05    02  0.4000      -3.0       +0.0000         +1.29584e+02    +2.00e+00    +1.43420000e+00 +6.13084998e+00 +1.40212250e+01 +2.74675249e+01 +4.28651749e+01 +5.95606998e+01 +6.97569248e+01 
 05    02  0.4000      -3.0       -0.0010         +1.17305e+02    +3.00e+00    +1.29830000e+00 +5.05257499e+00 +1.17323250e+01 +2.13023749e+01 +3.35428249e+01 +5.13930749e+01 +7.18800998e+01 
 05    02  0.4000      -3.0       -0.0020         +9.77933e+01    +3.00e+00    +1.08235000e+00 +4.52687499e+00 +1.01365000e+01 +1.84941499e+01 +2.86103749e+01 +4.15108999e+01 +5.76923248e+01 
 05    02  0.4000      -3.0       -0.0030         +1.04581e+02    +1.50e+00    +1.15747500e+00 +4.75889999e+00 +1.05490250e+01 +1.90832499e+01 +2.89857249e+01 +4.05720249e+01 +5.63686499e+01 
 05    02  0.4000      -3.0       -0.0040         +1.05579e+02    +1.50e+00    +1.16852500e+00 +4.52957499e+00 +1.01409500e+01 +1.81615499e+01 +2.80012499e+01 +4.05888249e+01 +4.80777999e+01 
 05    03  0.6000       0.0       +0.0000         +8.76241e+01    +5.00e-01    +9.69799998e-01 +4.00212499e+00 +8.71112498e+00 +1.50918000e+01 +2.27663249e+01 +3.17409499e+01 +4.18354499e+01 
 05    03  0.6000      -1.0       +0.0000         +1.25170e+02    +0.00e+00    +1.38535000e+00 +5.25137499e+00 +1.14412500e+01 +1.97432499e+01 +2.90762499e+01 +3.89644249e+01 +4.95431749e+01 
 05    03  0.6000      -2.0       +0.0000         +1.53107e+02    +1.00e+00    +1.69455000e+00 +7.09672498e+00 +1.60524750e+01 +2.58179999e+01 +3.66632249e+01 +4.71187249e+01 +5.74966248e+01 
 05    03  0.6000      -3.0       +0.0000         +1.52174e+02    +1.50e+00    +1.68422500e+00 +7.09554998e+00 +1.79961750e+01 +3.66222999e+01 +5.14650999e+01 +6.15039748e+01 +7.04398498e+01 
 05    03  0.6000      -3.0       -0.0010         +1.32387e+02    +2.50e+00    +1.46522500e+00 +6.14912498e+00 +1.44857500e+01 +2.77719249e+01 +4.47720249e+01 +7.16543748e+01 +8.85910998e+01 
 05    03  0.6000      -3.0       -0.0020         +1.21710e+02    +3.00e+00    +1.34705000e+00 +5.25769999e+00 +1.25064500e+01 +2.22892999e+01 +3.58018999e+01 +5.21481749e+01 +7.28337748e+01 
 05    03  0.6000      -3.0       -0.0030         +1.04457e+02    +1.50e+00    +1.15610000e+00 +4.71499999e+00 +1.11446250e+01 +1.99189499e+01 +3.11057249e+01 +4.47558999e+01 +6.05921748e+01 
 05    03  0.6000      -3.0       -0.0040         +1.00775e+02    +2.00e+00    +1.11535000e+00 +4.60637499e+00 +1.04903750e+01 +1.85129000e+01 +2.95547749e+01 +4.17741249e+01 +5.63913249e+01 
 05    04  0.8000      -1.0       +0.0000         +1.44065e+02    +0.00e+00    +1.59447500e+00 +6.13849998e+00 +1.32792500e+01 +2.24746249e+01 +3.22630249e+01 +4.30303749e+01 +5.40007499e+01 
 05    04  0.8000      -3.0       +0.0000         +1.78004e+02    +1.00e+00    +1.97009999e+00 +9.69944998e+00 +2.61390749e+01 +4.22280499e+01 +5.20855249e+01 +6.09058748e+01 +6.90042248e+01 
 05    04  0.8000      -3.0       -0.0010         +1.54216e+02    +2.00e+00    +1.70682500e+00 +8.40732498e+00 +1.83033249e+01 +3.47807999e+01 +6.19121998e+01 +7.76182748e+01 +8.56139248e+01 
 05    04  0.8000      -3.0       -0.0020         +1.26706e+02    +3.00e+00    +1.40235000e+00 +6.23902498e+00 +1.60237750e+01 +2.91342499e+01 +4.63422499e+01 +6.64021248e+01 +9.36618248e+01 
 05    04  0.8000      -3.0       -0.0030         +1.22134e+02    +3.00e+00    +1.35175000e+00 +5.88632499e+00 +1.49092000e+01 +2.64149249e+01 +4.22753999e+01 +6.11051999e+01 +8.60440748e+01 
 05    04  0.8000      -3.0       -0.0040         +1.05986e+02    +1.50e+00    +1.17302500e+00 +5.03912499e+00 +1.28102500e+01 +2.36910499e+01 +3.66060499e+01 +5.17981499e+01 +6.85418248e+01 
 05    05  1.0000       0.0       +0.0000         +1.13110e+02    +1.00e+00    +1.25187500e+00 +5.37777499e+00 +1.16635250e+01 +1.93983499e+01 +2.89898749e+01 +3.92099749e+01 +5.03044999e+01 
 05    05  1.0000      -1.0       +0.0000         +1.69025e+02     +0.0e-01    +1.87072499e+00 +7.30552498e+00 +1.52051500e+01 +2.50352499e+01 +3.55029249e+01 +4.64798249e+01 +5.70605249e+01 
 05    05  1.0000      -2.0       +0.0000         +2.25412e+02    +5.00e-01    +2.49479999e+00 +1.03452750e+01 +2.11211499e+01 +3.22429249e+01 +4.26491749e+01 +5.19565499e+01 +6.16733998e+01 
 05    05  1.0000      -3.0       +0.0000         +1.70837e+02    +1.00e+00    +1.89077499e+00 +1.40816500e+01 +3.40218999e+01 +4.39554249e+01 +5.25065499e+01 +6.03456998e+01 +6.80953248e+01 
 05    05  1.0000      -3.0       -0.0010         +1.54840e+02    +1.50e+00    +1.71372500e+00 +1.02947750e+01 +2.40621499e+01 +4.88734749e+01 +6.74445248e+01 +7.61246248e+01 +8.36486998e+01 
 05    05  1.0000      -3.0       -0.0020         +1.40033e+02    +1.00e+00    +1.54985000e+00 +1.04271500e+01 +2.48357749e+01 +3.71905999e+01 +5.27482249e+01 +7.77118998e+01 +9.97046497e+01 
 05    05  1.0000      -3.0       -0.0030         +1.24441e+02    +1.00e+00    +1.37727500e+00 +8.19394998e+00 +2.12262000e+01 +3.57265249e+01 +5.62429249e+01 +7.28163498e+01 +8.55007748e+01 
 05    05  1.0000      -3.0       -0.0040         +1.09636e+02    +1.50e+00    +1.21342500e+00 +6.48944998e+00 +1.85857000e+01 +3.20514249e+01 +4.84723749e+01 +5.93409249e+01 +8.34598248e+01 
 05    06  1.2000      -3.0       +0.0000         +2.96895e+02    +1.00e+00    +3.28594999e+00 +1.50289250e+01 +3.47304249e+01 +4.36309249e+01 +5.03836249e+01 +5.80154249e+01 +6.49908998e+01 
 05    06  1.2000      -3.0       -0.0010         +1.54228e+02    +1.00e+00    +1.70695000e+00 +1.62308500e+01 +2.84980999e+01 +5.60612999e+01 +6.42893248e+01 +7.14874498e+01 +7.83559998e+01 
 05    06  1.2000      -3.0       -0.0020         +1.42120e+02    +1.00e+00    +1.57295000e+00 +1.41409250e+01 +2.38319249e+01 +5.04026999e+01 +6.78208498e+01 +8.53647498e+01 +9.37906998e+01 
 05    06  1.2000      -3.0       -0.0030         +1.23896e+02    +1.00e+00    +1.37125000e+00 +1.31502250e+01 +2.30672249e+01 +3.97900499e+01 +4.90411499e+01 +7.85667998e+01 +1.02844300e+02 
 05    06  1.2000      -3.0       -0.0040         +1.08362e+02    +1.00e+00    +1.19932500e+00 +7.66747498e+00 +2.28743499e+01 +3.22849749e+01 +4.97724249e+01 +7.26502248e+01 +1.03024075e+02 
 05    07  1.4000      -3.0       +0.0000         +4.77417e+02    +0.00e+00    +5.28392499e+00 +1.35204250e+01 +3.53317999e+01 +4.21553999e+01 +4.90730249e+01 +5.57082249e+01 +6.27652748e+01 
 05    07  1.4000      -3.0       -0.0010         +3.44359e+02    +1.00e+00    +3.81127499e+00 +1.43034750e+01 +3.76743499e+01 +5.06869999e+01 +5.72722999e+01 +6.35329498e+01 +6.99559248e+01 
 05    07  1.4000      -3.0       -0.0020         +1.30503e+02    +2.00e+00    +1.44437500e+00 +1.68091750e+01 +2.50502999e+01 +6.05885999e+01 +7.82960998e+01 +8.56187998e+01 +9.21805498e+01 
 05    07  1.4000      -3.0       -0.0030         +1.21154e+02    +2.50e+00    +1.34090000e+00 +1.48444250e+01 +2.27390499e+01 +3.32201499e+01 +7.30671998e+01 +9.45295748e+01 +1.11901150e+02 
 05    07  1.4000      -3.0       -0.0040         +1.04116e+02    +1.00e+00    +1.15232500e+00 +1.45051000e+01 +2.34669749e+01 +3.24367749e+01 +5.81938749e+01 +8.94649498e+01 +1.02180900e+02 
 05    08  1.6000      -3.0       +0.0000         +5.49751e+02    +0.00e+00    +6.08449999e+00 +1.41507500e+01 +3.57466249e+01 +4.21775249e+01 +4.78652999e+01 +5.45395499e+01 +6.08750998e+01 
 05    08  1.6000      -3.0       -0.0010         +4.40070e+02    +1.00e+00    +4.87057499e+00 +1.36666500e+01 +4.42726499e+01 +5.07362749e+01 +5.61403249e+01 +6.21584248e+01 +6.83109998e+01 
 05    08  1.6000      -3.0       -0.0020         +3.42861e+02    +1.50e+00    +3.79469999e+00 +1.36198500e+01 +2.15111000e+01 +6.55302498e+01 +7.28283498e+01 +7.87977748e+01 +8.48970498e+01 
 05    08  1.6000      -3.0       -0.0030         +3.18218e+02    +2.00e+00    +3.52194999e+00 +1.28225500e+01 +1.96050499e+01 +4.32298749e+01 +7.63010498e+01 +9.38658498e+01 +1.02350625e+02 
 05    08  1.6000      -3.0       -0.0040         +3.15595e+02    +2.50e+00    +3.49292499e+00 +1.26655000e+01 +1.93638750e+01 +2.85874249e+01 +5.39505499e+01 +8.42261248e+01 +1.04236050e+02 
 05    09  1.8000      -3.0       +0.0000         +6.54090e+02    +0.00e+00    +7.23929998e+00 +1.30116750e+01 +3.63196749e+01 +4.19270249e+01 +4.75040999e+01 +5.34344749e+01 +5.98870249e+01 
 05    09  1.8000      -3.0       -0.0010         +4.87896e+02    +1.00e+00    +5.39989999e+00 +1.43334500e+01 +4.52230749e+01 +5.03040249e+01 +5.56468749e+01 +6.09964499e+01 +6.69715748e+01 
 05    09  1.8000      -3.0       -0.0020         +3.99061e+02    +0.00e+00    +4.41669999e+00 +1.23284500e+01 +3.32184499e+01 +4.40045749e+01 +6.86908998e+01 +7.42560748e+01 +8.00501748e+01 
 05    09  1.8000      -3.0       -0.0030         +3.50377e+02    +1.50e+00    +3.87787499e+00 +1.48927500e+01 +2.12620000e+01 +6.51341498e+01 +7.64304998e+01 +8.66835998e+01 +9.31995248e+01 
 05    10  2.0000      -3.0       -0.0010         +6.49523e+02    +0.00e+00    +7.18874998e+00 +1.17469500e+01 +4.40410749e+01 +4.87174249e+01 +5.37715999e+01 +5.91739749e+01 +6.50320998e+01 
 05    10  2.0000      -3.0       -0.0020         +4.11584e+02    +3.00e+00    +4.55529999e+00 +1.62067750e+01 +3.54238999e+01 +4.90437999e+01 +5.86240749e+01 +6.52444248e+01 +8.71276498e+01 
 06    02  0.3333       0.0       +0.0000         +7.68111e+01    +1.50e+00    +1.11897500e+00 +4.38469999e+00 +9.47669998e+00 +1.63111500e+01 +2.47169249e+01 +3.42244999e+01 +4.46501749e+01 
 06    02  0.3333      -1.0       +0.0000         +1.31942e+02    +5.00e-01    +1.46030000e+00 +5.87554998e+00 +1.26641750e+01 +2.08807749e+01 +3.10856499e+01 +4.15623249e+01 +5.26178499e+01 
 06    02  0.3333      -2.0       +0.0000         +1.63202e+02    +1.00e+00    +1.80627499e+00 +7.58127498e+00 +1.69619000e+01 +2.86413999e+01 +3.97822749e+01 +5.03392499e+01 +6.11526499e+01 
 06    02  0.3333      -3.0       +0.0000         +1.27129e+02    +2.50e+00    +1.40702500e+00 +4.79312499e+00 +1.14226250e+01 +2.15444500e+01 +3.69837249e+01 +5.65056999e+01 +7.18492748e+01 
 06    02  0.3333       0.0       -0.0010         +8.18731e+01    +2.00e+00    +9.06149998e-01 +3.54239999e+00 +7.70827498e+00 +1.36418250e+01 +2.12544750e+01 +2.94346249e+01 +3.82798249e+01 
 06    02  0.3333      -1.5       -0.0010         +9.25980e+01    +2.50e+00    +1.02485000e+00 +4.12767499e+00 +9.68429998e+00 +1.69567750e+01 +2.75409999e+01 +4.20730999e+01 +5.66148999e+01 
 06    02  0.3333      -3.0       -0.0010         +1.02577e+02    +3.00e+00    +1.13530000e+00 +4.35504999e+00 +1.02776750e+01 +1.84622499e+01 +2.91936249e+01 +4.22574999e+01 +6.20945248e+01 
 06    02  0.3333       0.0       -0.0020         +7.36013e+01    +2.00e+00    +8.14599998e-01 +3.26252499e+00 +7.55239998e+00 +1.34901500e+01 +2.15190499e+01 +3.05956999e+01 +4.14497249e+01 
 06    02  0.3333      -1.5       -0.0020         +8.91646e+01    +1.50e+00    +9.86849998e-01 +3.81584999e+00 +8.97322498e+00 +1.61452500e+01 +2.37533999e+01 +3.33657499e+01 +4.56179249e+01 
 06    02  0.3333      -3.0       -0.0020         +1.10124e+02    +2.50e+00    +1.21882500e+00 +4.79804999e+00 +1.09295500e+01 +1.98142999e+01 +3.10015249e+01 +4.61713499e+01 +5.08552499e+01 
 06    02  0.3333      -3.0       +0.0020         +1.37198e+02    +0.00e+00    +1.51847500e+00 +5.86329999e+00 +1.28479250e+01 +2.11779250e+01 +3.05721249e+01 +4.01553249e+01 +4.97915749e+01 
 06    02  0.3333       0.0       -0.0030         +6.51195e+01    +3.00e+00    +7.20724998e-01 +2.90134999e+00 +6.91734998e+00 +1.23357000e+01 +1.91678250e+01 +2.81674749e+01 +3.93136749e+01 
 06    02  0.3333      -1.5       -0.0030         +7.33212e+01    +3.00e+00    +8.11499998e-01 +3.32294999e+00 +7.44832498e+00 +1.32963000e+01 +2.07896999e+01 +3.05455999e+01 +4.18152999e+01 
 06    02  0.3333      -3.0       -0.0030         +9.77345e+01    +2.00e+00    +1.08170000e+00 +4.30152499e+00 +9.64102498e+00 +1.73679750e+01 +2.72875499e+01 +3.91152999e+01 +4.94691499e+01 
 06    02  0.3333       0.0       -0.0040         +5.39406e+01    +2.50e+00    +5.96999998e-01 +2.65409999e+00 +6.01597499e+00 +1.10122250e+01 +1.91390000e+01 +2.73089749e+01 +3.79202249e+01 
 06    02  0.3333      -1.5       -0.0040         +7.41163e+01    +3.00e+00    +8.20299998e-01 +3.33152499e+00 +7.52427498e+00 +1.34777750e+01 +2.11435250e+01 +3.05377999e+01 +4.18035999e+01 
 06    02  0.3333      -3.0       -0.0040         +8.18505e+01    +2.00e+00    +9.05899998e-01 +3.54072499e+00 +7.73284998e+00 +1.38151500e+01 +2.18424749e+01 +3.10178499e+01 +4.18760999e+01 
 06    02  0.3333      -3.0       +0.0040         +9.51053e+01    +1.00e+00    +1.05260000e+00 +4.11499999e+00 +9.40624998e+00 +1.61710500e+01 +2.40091499e+01 +3.29356499e+01 +4.24249999e+01 
 06    03  0.5000       0.0       +0.0000         +8.63456e+01    +0.00e+00    +9.55649998e-01 +3.62324999e+00 +7.94387498e+00 +1.41514750e+01 +2.13724000e+01 +2.98214999e+01 +3.89458749e+01 
 06    03  0.5000      -1.0       +0.0000         +1.11963e+02    +0.00e+00    +1.23917500e+00 +4.90944999e+00 +1.04703250e+01 +1.77823500e+01 +2.69405249e+01 +3.66735999e+01 +4.71480249e+01 
 06    03  0.5000      -2.0       +0.0000         +1.35003e+02    +1.50e+00    +1.49417500e+00 +6.02117498e+00 +1.39213000e+01 +2.49053499e+01 +3.49902999e+01 +4.53685249e+01 +5.57464249e+01 
 06    03  0.5000      -3.0       +0.0000         +1.38504e+02    +2.00e+00    +1.53292500e+00 +6.38677498e+00 +1.52061500e+01 +2.80871999e+01 +4.85909999e+01 +6.13740999e+01 +7.08208748e+01 
 06    03  0.5000      -3.0       -0.0010         +1.18818e+02    +3.00e+00    +1.31505000e+00 +5.34517499e+00 +1.24551750e+01 +2.28044999e+01 +3.66406499e+01 +5.56626749e+01 +8.14624748e+01 
 06    03  0.5000      -3.0       -0.0020         +1.13998e+02    +3.00e+00    +1.26170000e+00 +4.90189999e+00 +1.13405250e+01 +2.06377499e+01 +3.25568999e+01 +4.75229499e+01 +6.67483248e+01 
 06    03  0.5000      -3.0       -0.0030         +9.81479e+01    +1.50e+00    +1.08627500e+00 +4.30399999e+00 +9.85362498e+00 +1.81614000e+01 +2.81462249e+01 +4.01414499e+01 +5.19688499e+01 
 06    03  0.5000      -3.0       -0.0040         +8.84147e+01    +1.50e+00    +9.78549998e-01 +3.89282499e+00 +8.95057498e+00 +1.58949250e+01 +2.46606999e+01 +3.51711999e+01 +4.78107749e+01 
 06    04  0.6667       0.0       +0.0000         +9.15522e+01    +1.00e+00    +1.01327500e+00 +4.19319999e+00 +9.26669998e+00 +1.58173000e+01 +2.35350249e+01 +3.28412999e+01 +4.31730499e+01 
 06    04  0.6667      -1.0       +0.0000         +1.23916e+02    +1.00e+00    +1.37147500e+00 +5.53509999e+00 +1.24328500e+01 +2.02950750e+01 +2.98706249e+01 +4.01737749e+01 +5.07622749e+01 
 06    04  0.6667      -2.0       +0.0000         +1.62468e+02    +1.00e+00    +1.79815000e+00 +7.05984998e+00 +1.65317250e+01 +2.74746499e+01 +3.82399999e+01 +4.85469999e+01 +5.85667498e+01 
 06    04  0.6667      -3.0       +0.0000         +1.53439e+02    +1.50e+00    +1.69822500e+00 +7.84237498e+00 +1.92823749e+01 +3.90745249e+01 +5.22446749e+01 +6.22739248e+01 +7.12809748e+01 
 06    04  0.6667       0.0       -0.0010         +1.06081e+02    +0.00e+00    +1.17407500e+00 +4.47804999e+00 +9.81679998e+00 +1.71582250e+01 +2.60308749e+01 +3.57215999e+01 +4.66467999e+01 
 06    04  0.6667      -1.5       -0.0010         +1.25360e+02    +2.00e+00    +1.38745000e+00 +5.91414998e+00 +1.34526500e+01 +2.50180499e+01 +3.87929999e+01 +5.29673249e+01 +6.32278998e+01 
 06    04  0.6667      -3.0       -0.0010         +1.40571e+02    +2.50e+00    +1.55580000e+00 +6.56017498e+00 +1.67948000e+01 +2.98140999e+01 +4.55863749e+01 +7.21092998e+01 +8.83440248e+01 
 06    04  0.6667       0.0       -0.0020         +9.67429e+01    +1.50e+00    +1.07072500e+00 +4.26452499e+00 +9.69339998e+00 +1.79925999e+01 +2.70461499e+01 +3.90463249e+01 +5.08789249e+01 
 06    04  0.6667      -1.5       -0.0020         +1.10205e+02    +3.00e+00    +1.21972500e+00 +4.91669999e+00 +1.18480750e+01 +2.07375499e+01 +3.30016249e+01 +4.76283249e+01 +6.57535748e+01 
 06    04  0.6667      -3.0       -0.0020         +1.18143e+02    +2.50e+00    +1.30757500e+00 +6.41732498e+00 +1.45932000e+01 +2.70272999e+01 +4.37375999e+01 +6.43788248e+01 +8.10188248e+01 
 06    04  0.6667      -3.0       +0.0020         +1.76147e+02    +5.00e-01    +1.94954999e+00 +8.21879998e+00 +1.76696750e+01 +2.73536499e+01 +3.74412999e+01 +4.72238749e+01 +5.73255249e+01 
 06    04  0.6667       0.0       -0.0030         +9.42853e+01    +1.50e+00    +1.04352500e+00 +4.03317499e+00 +9.15117498e+00 +1.64301250e+01 +2.54809749e+01 +3.57505749e+01 +4.84346749e+01 
 06    04  0.6667      -1.5       -0.0030         +1.04048e+02    +3.00e+00    +1.15157500e+00 +4.58589999e+00 +1.04434000e+01 +1.81768249e+01 +2.88989749e+01 +4.23783749e+01 +5.81720749e+01 
 06    04  0.6667      -3.0       -0.0030         +1.15862e+02    +1.50e+00    +1.28232500e+00 +5.47684999e+00 +1.37091000e+01 +2.46887749e+01 +3.89733499e+01 +5.67969249e+01 +7.65377498e+01 
 06    04  0.6667       0.0       -0.0040         +8.06308e+01    +2.00e+00    +8.92399998e-01 +3.52407499e+00 +8.61257498e+00 +1.62551750e+01 +2.56264249e+01 +3.58946499e+01 +4.67194249e+01 
 06    04  0.6667      -1.5       -0.0040         +9.34631e+01    +1.50e+00    +1.03442500e+00 +4.11542499e+00 +9.45779998e+00 +1.70281250e+01 +2.66135749e+01 +3.75747999e+01 +5.23398749e+01 
 06    04  0.6667      -3.0       -0.0040         +9.67791e+01    +1.50e+00    +1.07112500e+00 +4.88232499e+00 +1.15689500e+01 +2.11269249e+01 +3.26579499e+01 +4.67789249e+01 +6.22456748e+01 
 06    04  0.6667      -3.0       +0.0040         +1.24603e+02    +1.00e+00    +1.37907500e+00 +5.75862498e+00 +1.28468750e+01 +2.17335499e+01 +3.20488999e+01 +4.23734999e+01 +5.32785499e+01 
 06    05  0.8333       0.0       +0.0000         +1.06144e+02    +0.00e+00    +1.17477500e+00 +4.68904999e+00 +1.01951750e+01 +1.72469750e+01 +2.60793499e+01 +3.63472999e+01 +4.70225749e+01 
 06    05  0.8333      -1.0       +0.0000         +1.46202e+02    +0.00e+00    +1.61812500e+00 +6.31912498e+00 +1.33292500e+01 +2.24605749e+01 +3.28393749e+01 +4.34276999e+01 +5.41367749e+01 
 06    05  0.8333      -2.0       +0.0000         +1.90586e+02    +5.00e-01    +2.10934999e+00 +8.66652498e+00 +1.87026500e+01 +3.03492499e+01 +4.07685499e+01 +5.12980249e+01 +6.10727249e+01 
 06    05  0.8333      -3.0       +0.0000         +1.76346e+02    +1.00e+00    +1.95175000e+00 +9.96099998e+00 +2.58241249e+01 +4.22193499e+01 +5.28427249e+01 +6.13129998e+01 +6.94376748e+01 
 06    05  0.8333      -3.0       -0.0010         +1.31856e+02    +2.00e+00    +1.45935000e+00 +7.97699998e+00 +1.88021249e+01 +3.46497749e+01 +6.20585998e+01 +7.96121248e+01 +8.89682248e+01 
 06    05  0.8333      -3.0       -0.0020         +1.29731e+02    +1.50e+00    +1.43582500e+00 +6.57722498e+00 +1.70693500e+01 +3.06496999e+01 +4.89381499e+01 +6.85552748e+01 +9.21034748e+01 
 06    05  0.8333      -3.0       -0.0030         +1.13049e+02    +1.50e+00    +1.25120000e+00 +5.77939999e+00 +1.58511500e+01 +2.85010249e+01 +4.35087499e+01 +6.25645998e+01 +7.01049248e+01 
 06    05  0.8333      -3.0       -0.0040         +1.01685e+02    +1.50e+00    +1.12542500e+00 +5.26594999e+00 +1.40677000e+01 +2.54209999e+01 +3.83321749e+01 +5.48467499e+01 +7.21958998e+01 
 06    06  1.0000      -3.0       +0.0000         +1.67575e+02    +1.00e+00    +1.85467499e+00 +1.40131500e+01 +2.97831499e+01 +4.49463749e+01 +5.34468749e+01 +6.22201998e+01 +6.98378748e+01 
 06    06  1.0000       0.0       -0.0010         +1.28014e+02    +0.00e+00    +1.41682500e+00 +5.60174999e+00 +1.25203750e+01 +2.10584500e+01 +3.12570249e+01 +4.25600749e+01 +5.37069249e+01 
 06    06  1.0000      -1.5       -0.0010         +1.72553e+02    +1.50e+00    +1.90977499e+00 +7.65357498e+00 +1.81442000e+01 +3.40935249e+01 +4.61508249e+01 +5.66313499e+01 +6.67726498e+01 
 06    06  1.0000      -3.0       -0.0010         +1.33593e+02    +2.00e+00    +1.47857500e+00 +1.13779750e+01 +2.20868499e+01 +4.23460749e+01 +6.92866748e+01 +7.83993498e+01 +8.60436748e+01 
 06    06  1.0000       0.0       -0.0020         +1.28789e+02    +5.00e-01    +1.42540000e+00 +5.75289998e+00 +1.26799000e+01 +2.17141000e+01 +3.37268499e+01 +4.58546249e+01 +5.87194249e+01 
 06    06  1.0000      -1.5       -0.0020         +1.55852e+02    +2.00e+00    +1.72492500e+00 +6.95279998e+00 +1.52656750e+01 +2.76320499e+01 +4.50328749e+01 +6.31993748e+01 +8.08605248e+01 
 06    06  1.0000      -3.0       -0.0020         +1.20339e+02    +2.50e+00    +1.33187500e+00 +7.78697498e+00 +2.09048500e+01 +3.18755999e+01 +5.43497249e+01 +8.40106748e+01 +1.07856250e+02 
 06    06  1.0000      -3.0       +0.0020         +2.03646e+02    +5.00e-01    +2.25389999e+00 +1.27260750e+01 +2.12061999e+01 +3.25957249e+01 +4.28863249e+01 +5.38172999e+01 +6.38139748e+01 
 06    06  1.0000      -3.0       -0.0020         +1.72348e+02    +3.00e+00    +1.90749999e+00 +8.74682498e+00 +1.75234500e+01 +2.98581499e+01 +4.52150749e+01 +6.85471748e+01 +1.00582425e+02 
 06    06  1.0000       0.0       -0.0030         +1.18534e+02    +1.00e+00    +1.31190000e+00 +5.23432499e+00 +1.20118250e+01 +2.05332749e+01 +3.16230749e+01 +4.48483749e+01 +5.79705748e+01 
 06    06  1.0000      -1.5       -0.0030         +1.39215e+02    +2.50e+00    +1.54080000e+00 +6.56617498e+00 +1.41933000e+01 +2.52702749e+01 +4.07655749e+01 +5.93316498e+01 +7.57428498e+01 
 06    06  1.0000      -3.0       -0.0030         +1.03955e+02    +1.00e+00    +1.15055000e+00 +6.36259998e+00 +1.85049750e+01 +2.94233999e+01 +4.33868999e+01 +6.62162998e+01 +9.12919998e+01 
 06    06  1.0000       0.0       -0.0040         +1.13223e+02    +1.00e+00    +1.25312500e+00 +4.98624999e+00 +1.16268750e+01 +1.97279750e+01 +3.07450999e+01 +4.29795749e+01 +5.57806749e+01 
 06    06  1.0000      -1.5       -0.0040         +1.41065e+02    +2.50e+00    +1.56127500e+00 +5.86432499e+00 +1.38598250e+01 +2.40980249e+01 +3.84577499e+01 +5.81848749e+01 +7.59012748e+01 
 06    06  1.0000      -3.0       -0.0040         +1.05518e+02    +1.00e+00    +1.16785000e+00 +6.00714999e+00 +1.95683999e+01 +2.96478749e+01 +4.17551249e+01 +6.13551999e+01 +8.48474998e+01 
 06    06  1.0000      -3.0       +0.0040         +1.46150e+02    +1.00e+00    +1.61755000e+00 +8.47337498e+00 +1.76278750e+01 +2.67612999e+01 +3.76335249e+01 +4.94466999e+01 +6.19523748e+01 
 06    07  1.1667      -3.0       +0.0000         +1.82086e+02    +1.00e+00    +2.01527499e+00 +1.57642750e+01 +3.38797749e+01 +4.61269749e+01 +5.38611249e+01 +6.16144748e+01 +6.87186498e+01 
 06    07  1.1667      -3.0       -0.0010         +1.44646e+02    +1.00e+00    +1.60090000e+00 +1.54305250e+01 +2.49198999e+01 +5.66011999e+01 +6.59249748e+01 +7.32847998e+01 +8.06414998e+01 
 06    07  1.1667      -3.0       -0.0020         +1.24233e+02    +1.00e+00    +1.37497500e+00 +1.46895000e+01 +2.28332499e+01 +4.35534249e+01 +5.84027498e+01 +8.84492498e+01 +9.73747248e+01 
 06    07  1.1667      -3.0       -0.0030         +1.08611e+02    +1.00e+00    +1.20207500e+00 +1.29300500e+01 +2.11728000e+01 +3.18544499e+01 +5.67889499e+01 +8.41594248e+01 +9.52045498e+01 
 06    07  1.1667      -3.0       -0.0040         +1.04204e+02    +1.00e+00    +1.15330000e+00 +6.52697498e+00 +2.25505999e+01 +3.11059999e+01 +4.30354999e+01 +6.74345998e+01 +9.41772248e+01 
 06    08  1.3333      -3.0       +0.0000         +3.73787e+02    +0.00e+00    +4.13697499e+00 +1.37882750e+01 +3.42861499e+01 +4.39629499e+01 +5.06211499e+01 +5.78085499e+01 +6.47141498e+01 
 06    08  1.3333       0.0       -0.0010         +1.60679e+02    +0.00e+00    +1.77835000e+00 +6.86049998e+00 +1.48801250e+01 +2.51737999e+01 +3.61663999e+01 +4.78346499e+01 +5.90292749e+01 
 06    08  1.3333      -1.5       -0.0010         +2.25324e+02    +1.00e+00    +2.49382499e+00 +9.76597497e+00 +2.48707249e+01 +3.88252249e+01 +4.86496249e+01 +5.83059748e+01 +6.77657498e+01 
 06    08  1.3333      -3.0       -0.0010         +3.44239e+02    +1.50e+00    +3.80994999e+00 +1.34001250e+01 +2.32458749e+01 +5.59432249e+01 +6.26828748e+01 +6.93870998e+01 +7.60157998e+01 
 06    08  1.3333       0.0       -0.0020         +1.52802e+02    +1.00e+00    +1.69117500e+00 +7.08029998e+00 +1.56273000e+01 +2.69744749e+01 +3.92869249e+01 +5.20889999e+01 +6.41039248e+01 
 06    08  1.3333      -1.5       -0.0020         +2.17423e+02    +2.00e+00    +2.40637499e+00 +9.14812498e+00 +1.84827500e+01 +3.65073999e+01 +5.74411749e+01 +6.93877248e+01 +7.96502498e+01 
 06    08  1.3333      -3.0       -0.0020         +2.99969e+02    +2.00e+00    +3.31997499e+00 +1.22236750e+01 +1.97211750e+01 +4.11674249e+01 +7.46183998e+01 +8.52105748e+01 +9.19803248e+01 
 06    08  1.3333      -3.0       +0.0020         +4.07622e+02    +2.00e+00    +4.51144999e+00 +1.24091750e+01 +1.94581749e+01 +3.29998499e+01 +4.66503749e+01 +5.64340499e+01 +6.50306248e+01 
 06    08  1.3333       0.0       -0.0030         +1.50473e+02    +0.00e+00    +1.66540000e+00 +6.54204998e+00 +1.48313000e+01 +2.53858999e+01 +3.77554999e+01 +5.22815499e+01 +6.84320998e+01 
 06    08  1.3333      -1.5       -0.0030         +1.88591e+02    +2.00e+00    +2.08727499e+00 +7.98992498e+00 +1.70195500e+01 +3.22861999e+01 +5.46122749e+01 +6.58506998e+01 +8.76793248e+01 
 06    08  1.3333      -3.0       -0.0030         +2.65079e+02    +2.50e+00    +2.93382499e+00 +1.17302750e+01 +1.92108999e+01 +2.86661499e+01 +5.17889499e+01 +8.78450248e+01 +1.08429875e+02 
 06    08  1.3333       0.0       -0.0040         +1.43175e+02    +1.00e+00    +1.58462500e+00 +6.39654998e+00 +1.45188000e+01 +2.45006249e+01 +3.59301749e+01 +4.90275999e+01 +6.18615248e+01 
 06    08  1.3333      -1.5       -0.0040         +1.69032e+02    +2.50e+00    +1.87079999e+00 +7.32419998e+00 +1.58197000e+01 +2.65977749e+01 +4.76768999e+01 +6.79696998e+01 +8.45154498e+01 
 06    08  1.3333      -3.0       -0.0040         +2.47243e+02    +3.00e+00    +2.73642499e+00 +9.01714998e+00 +1.90038999e+01 +2.68069749e+01 +4.25997249e+01 +6.74289248e+01 +1.01922475e+02 
 06    08  1.3333      -3.0       +0.0040         +2.83534e+02    +2.50e+00    +3.13807499e+00 +1.06397250e+01 +1.77781000e+01 +2.56336749e+01 +3.83106249e+01 +5.39438249e+01 +6.68173998e+01 
 06    09  1.5000      -3.0       +0.0000         +4.18421e+02    +0.00e+00    +4.63097499e+00 +1.53693250e+01 +3.65853249e+01 +4.50812249e+01 +5.14340999e+01 +5.78811998e+01 +6.47022998e+01 
 06    09  1.5000      -3.0       -0.0010         +3.73649e+02    +1.50e+00    +4.13544999e+00 +1.38241750e+01 +2.46277999e+01 +5.68335749e+01 +6.30694498e+01 +6.91197248e+01 +7.52602748e+01 
 06    09  1.5000      -3.0       -0.0020         +3.36401e+02    +2.00e+00    +3.72319999e+00 +1.40159000e+01 +2.06316499e+01 +5.75461498e+01 +7.19731498e+01 +7.88209248e+01 +8.51899498e+01 
 06    09  1.5000      -3.0       -0.0030         +3.04315e+02    +2.50e+00    +3.36807499e+00 +1.27275500e+01 +1.92205499e+01 +2.78340499e+01 +6.02108748e+01 +9.60180748e+01 +1.09851700e+02 
 06    09  1.5000      -3.0       -0.0040         +2.94645e+02    +2.50e+00    +3.26104999e+00 +1.13328500e+01 +1.89409749e+01 +2.53988249e+01 +5.32929749e+01 +6.76317498e+01 +8.01728498e+01 
 06    10  1.6667      -3.0       +0.0000         +4.91182e+02    +0.00e+00    +5.43627499e+00 +1.46343500e+01 +3.86382249e+01 +4.47009249e+01 +5.08141749e+01 +5.70253249e+01 +6.38288748e+01 
 06    10  1.6667       0.0       -0.0010         +1.92286e+02    +0.00e+00    +2.12817499e+00 +8.37709998e+00 +1.75757250e+01 +2.84164499e+01 +3.96470999e+01 +5.13384499e+01 +6.32461248e+01 
 06    10  1.6667      -1.5       -0.0010         +2.90010e+02    +1.00e+00    +3.20974999e+00 +1.17990500e+01 +3.09934249e+01 +4.11931249e+01 +4.97806999e+01 +5.83818748e+01 +6.71454998e+01 
 06    10  1.6667      -3.0       -0.0010         +4.26833e+02    +1.00e+00    +4.72407499e+00 +1.55516000e+01 +4.64384749e+01 +5.21823249e+01 +5.77679498e+01 +6.38660748e+01 +6.97787998e+01 
 06    10  1.6667       0.0       -0.0020         +1.97100e+02    +0.00e+00    +2.18144999e+00 +8.38057498e+00 +1.86850750e+01 +3.11952999e+01 +4.31515749e+01 +5.56340999e+01 +6.68251498e+01 
 06    10  1.6667      -1.5       -0.0020         +2.53062e+02    +1.50e+00    +2.80082499e+00 +1.01047000e+01 +2.20414499e+01 +4.95426999e+01 +6.08475998e+01 +6.99071998e+01 +7.84709498e+01 
 06    10  1.6667      -3.0       -0.0020         +3.44131e+02    +2.00e+00    +3.80874999e+00 +1.43029750e+01 +2.04933500e+01 +5.02914749e+01 +7.90421998e+01 +8.52285998e+01 +9.11647248e+01 
 06    10  1.6667      -3.0       +0.0020         +5.26307e+02    +1.50e+00    +5.82502499e+00 +1.24100250e+01 +1.95010250e+01 +3.91372499e+01 +5.01008249e+01 +5.80557499e+01 +6.56756998e+01 
 06    10  1.6667       0.0       -0.0030         +1.86314e+02    +0.00e+00    +2.06207499e+00 +7.84749998e+00 +1.72843750e+01 +2.94290249e+01 +4.40418749e+01 +5.96252999e+01 +7.44608998e+01 
 06    10  1.6667      -1.5       -0.0030         +2.41682e+02    +2.00e+00    +2.67487499e+00 +9.41107498e+00 +1.99756999e+01 +4.10596999e+01 +6.02958499e+01 +7.98084748e+01 +9.08565248e+01 
 06    10  1.6667      -3.0       -0.0030         +3.30707e+02    +2.50e+00    +3.66017499e+00 +1.35285250e+01 +1.92311499e+01 +2.73460749e+01 +8.17391498e+01 +9.86444998e+01 +1.07256025e+02 
 06    10  1.6667       0.0       -0.0040         +1.80730e+02    +0.00e+00    +2.00027500e+00 +7.83377498e+00 +1.74036500e+01 +2.85114249e+01 +4.08168999e+01 +5.42181999e+01 +6.73992248e+01 
 06    10  1.6667      -1.5       -0.0040         +2.08986e+02    +2.00e+00    +2.31299999e+00 +8.20507498e+00 +1.75209500e+01 +2.93864749e+01 +5.94606498e+01 +7.62229998e+01 +9.14654998e+01 
 06    10  1.6667      -3.0       -0.0040         +3.15869e+02    +2.50e+00    +3.49594999e+00 +1.20188000e+01 +1.98034250e+01 +2.69400999e+01 +5.69433999e+01 +6.82222498e+01 +8.33451498e+01 
 06    10  1.6667      -3.0       +0.0040         +3.42240e+02    +2.50e+00    +3.78782499e+00 +1.31390500e+01 +1.86949249e+01 +2.60764249e+01 +4.55218249e+01 +6.09465748e+01 +7.29410248e+01 
 06    12  2.0000       0.0       -0.0010         +2.26593e+02    +0.00e+00    +2.50787499e+00 +9.80349997e+00 +1.98811250e+01 +3.15042749e+01 +4.27430249e+01 +5.42514999e+01 +6.54825248e+01 
 06    12  2.0000      -1.5       -0.0010         +3.51689e+02    +1.00e+00    +3.89239999e+00 +1.35184250e+01 +3.51835499e+01 +4.30149749e+01 +5.08949249e+01 +5.89914749e+01 +6.66143498e+01 
 06    12  2.0000      -3.0       -0.0010         +5.93694e+02    +0.00e+00    +6.57084998e+00 +1.31419750e+01 +3.55550999e+01 +4.39711999e+01 +4.90246999e+01 +5.45824499e+01 +6.01262999e+01 
 06    12  2.0000      -3.0       +0.0010         +7.07737e+02    +0.00e+00    +7.83304998e+00 +1.20498500e+01 +2.87758499e+01 +3.30411249e+01 +4.09786749e+01 +4.64327499e+01 +5.26135999e+01 
 06    12  2.0000       0.0       -0.0020         +2.21656e+02    +5.00e-01    +2.45322499e+00 +1.02690500e+01 +2.17340499e+01 +3.42110249e+01 +4.61850749e+01 +5.70885499e+01 +6.81356248e+01 
 06    12  2.0000      -1.5       -0.0020         +3.12442e+02    +1.00e+00    +3.45802499e+00 +1.17775500e+01 +3.74327999e+01 +4.86924749e+01 +5.61768749e+01 +6.38361748e+01 +7.17456998e+01 
 06    12  2.0000      -3.0       -0.0020         +3.94292e+02    +0.00e+00    +4.36392499e+00 +1.61140250e+01 +3.10247749e+01 +5.13027249e+01 +5.97379749e+01 +6.80371998e+01 +7.41465498e+01 
 06    12  2.0000      -3.0       +0.0020         +6.73781e+02    +1.50e+00    +7.45722498e+00 +1.12558250e+01 +2.34121999e+01 +3.53526249e+01 +4.21309749e+01 +4.78449249e+01 +5.46195499e+01 
 06    12  2.0000       0.0       -0.0030         +2.10179e+02    +5.00e-01    +2.32619999e+00 +9.45982498e+00 +2.03936999e+01 +3.36600999e+01 +4.96976499e+01 +6.40012248e+01 +7.62195998e+01 
 06    12  2.0000      -1.5       -0.0030         +2.89093e+02    +1.50e+00    +3.19959999e+00 +1.16140750e+01 +2.06320749e+01 +5.14712749e+01 +6.71845998e+01 +7.92906498e+01 +8.75004748e+01 
 06    12  2.0000      -3.0       +0.0030         +5.37267e+02    +1.50e+00    +5.94632499e+00 +1.28568250e+01 +1.80394499e+01 +3.82447749e+01 +4.62196749e+01 +5.28279249e+01 +5.95589998e+01 
 06    12  2.0000       0.0       -0.0040         +2.06259e+02    +5.00e-01    +2.28282499e+00 +9.37609998e+00 +1.96874749e+01 +3.23910749e+01 +4.55195999e+01 +5.85416748e+01 +7.33727248e+01 
 06    12  2.0000      -1.5       -0.0040         +2.60053e+02    +1.50e+00    +2.87819999e+00 +1.06835250e+01 +1.93197750e+01 +5.07513499e+01 +6.43323498e+01 +7.68022248e+01 +9.08074498e+01 
 06    12  2.0000      -3.0       +0.0040         +3.83425e+02    +2.00e+00    +4.24364999e+00 +1.47495000e+01 +1.98556250e+01 +2.77500499e+01 +5.14729249e+01 +5.80316749e+01 +6.59168248e+01 
 07    02  0.2857      -3.0       +0.0000         +1.11943e+02    +2.50e+00    +1.23895000e+00 +5.07684999e+00 +1.08479750e+01 +2.04203000e+01 +3.39958999e+01 +5.28094749e+01 +6.93327998e+01 
 07    02  0.2857      -3.0       -0.0010         +9.50714e+01    +3.00e+00    +1.05222500e+00 +4.31232499e+00 +9.65332498e+00 +1.71538250e+01 +2.73613999e+01 +4.07021999e+01 +5.67029249e+01 
 07    02  0.2857      -3.0       -0.0020         +8.32126e+01    +2.00e+00    +9.20974998e-01 +3.90769999e+00 +8.54319998e+00 +1.54537750e+01 +2.42730999e+01 +3.44428749e+01 +4.73265249e+01 
 07    02  0.2857      -3.0       -0.0030         +7.89547e+01    +1.50e+00    +8.73849998e-01 +3.45152499e+00 +7.91002498e+00 +1.39576750e+01 +2.18927499e+01 +3.13634749e+01 +4.20780749e+01 
 07    02  0.2857      -3.0       -0.0040         +7.32331e+01    +1.00e+00    +8.10524998e-01 +3.25514999e+00 +7.33664998e+00 +1.26578750e+01 +1.99267250e+01 +2.79701999e+01 +3.83971749e+01 
 07    03  0.4286      -3.0       +0.0000         +1.21222e+02    +2.00e+00    +1.34165000e+00 +5.60307499e+00 +1.31909500e+01 +2.50697749e+01 +4.28398249e+01 +6.06078499e+01 +7.26481248e+01 
 07    03  0.4286      -3.0       -0.0010         +1.08403e+02    +3.00e+00    +1.19977500e+00 +5.09969999e+00 +1.17162000e+01 +1.95164750e+01 +3.11860999e+01 +4.72172249e+01 +6.57243498e+01 
 07    03  0.4286      -3.0       -0.0020         +1.15062e+02    +3.00e+00    +1.27347500e+00 +4.92297499e+00 +1.15971000e+01 +2.02919750e+01 +3.23674999e+01 +4.79822749e+01 +6.56105998e+01 
 07    03  0.4286      -3.0       -0.0030         +9.09039e+01    +3.00e+00    +1.00610000e+00 +4.22929999e+00 +9.60804998e+00 +1.69486000e+01 +2.60808999e+01 +3.79647499e+01 +5.19121249e+01 
 07    03  0.4286      -3.0       -0.0040         +8.70074e+01    +1.50e+00    +9.62974998e-01 +3.93439999e+00 +9.13977498e+00 +1.63207250e+01 +2.55529249e+01 +3.62743499e+01 +4.88180499e+01 
 07    04  0.5714       0.0       +0.0000         +8.67951e+01    +5.00e-01    +9.60624998e-01 +3.84819999e+00 +8.44157498e+00 +1.46320250e+01 +2.24156749e+01 +3.11933999e+01 +4.05689999e+01 
 07    04  0.5714      -1.0       +0.0000         +1.15803e+02    +5.00e-01    +1.28167500e+00 +5.15407499e+00 +1.08810750e+01 +1.87795249e+01 +2.78638999e+01 +3.75914749e+01 +4.81565749e+01 
 07    04  0.5714      -2.0       +0.0000         +1.41298e+02    +1.00e+00    +1.56385000e+00 +6.85037498e+00 +1.48302500e+01 +2.51485999e+01 +3.59708749e+01 +4.68902999e+01 +5.72083999e+01 
 07    04  0.5714      -3.0       +0.0000         +1.36035e+02    +1.50e+00    +1.50560000e+00 +6.58984998e+00 +1.65308500e+01 +3.29195999e+01 +5.05402499e+01 +6.17585998e+01 +7.19723748e+01 
 07    04  0.5714      -3.0       -0.0010         +1.19837e+02    +3.00e+00    +1.32632500e+00 +5.49084999e+00 +1.29489750e+01 +2.47250749e+01 +3.99998749e+01 +6.18120498e+01 +8.61064498e+01 
 07    04  0.5714      -3.0       -0.0020         +1.15202e+02    +2.00e+00    +1.27502500e+00 +5.62299999e+00 +1.30496250e+01 +2.45458999e+01 +3.94273999e+01 +4.65721749e+01 +6.61615498e+01 
 07    04  0.5714      -3.0       -0.0030         +9.40459e+01    +1.50e+00    +1.04087500e+00 +4.56924999e+00 +1.13415000e+01 +2.03930249e+01 +3.18648749e+01 +4.59566999e+01 +6.16902748e+01 
 07    04  0.5714      -3.0       -0.0040         +9.52340e+01    +1.50e+00    +1.05402500e+00 +4.35657499e+00 +1.07815750e+01 +1.97212749e+01 +3.09537249e+01 +4.36048249e+01 +5.87429998e+01 
 07    05  0.7143      -3.0       +0.0000         +1.52861e+02    +1.50e+00    +1.69182500e+00 +8.13634998e+00 +1.98939750e+01 +4.04142999e+01 +5.26938999e+01 +6.28312248e+01 +7.16071998e+01 
 07    05  0.7143      -3.0       -0.0010         +1.24113e+02    +2.50e+00    +1.37365000e+00 +6.45557498e+00 +1.63375750e+01 +2.92614999e+01 +4.76343249e+01 +7.60044248e+01 +9.17951998e+01 
 07    05  0.7143      -3.0       -0.0020         +1.17138e+02    +1.50e+00    +1.29645000e+00 +6.10694999e+00 +1.46807000e+01 +2.75188749e+01 +4.25999499e+01 +5.24798749e+01 +7.49909998e+01 
 07    05  0.7143      -3.0       -0.0030         +1.02598e+02    +1.50e+00    +1.13552500e+00 +5.22984999e+00 +1.29362250e+01 +2.40907249e+01 +3.75115249e+01 +5.19492999e+01 +7.23345998e+01 
 07    05  0.7143      -3.0       -0.0040         +9.69643e+01    +1.50e+00    +1.07317500e+00 +4.66274999e+00 +1.22318750e+01 +2.21295249e+01 +3.44248749e+01 +4.62545499e+01 +6.14011748e+01 
 07    06  0.8571      -3.0       +0.0000         +1.65917e+02    +1.50e+00    +1.83632499e+00 +1.08117250e+01 +2.16399750e+01 +4.34500499e+01 +5.43330749e+01 +6.33794748e+01 +7.20166748e+01 
 07    06  0.8571      -3.0       -0.0010         +1.44641e+02    +2.50e+00    +1.60085000e+00 +1.01468000e+01 +2.07761750e+01 +2.87740249e+01 +5.82271998e+01 +7.79430498e+01 +8.77707248e+01 
 07    06  0.8571      -3.0       -0.0020         +1.16966e+02    +1.00e+00    +1.29455000e+00 +6.89479998e+00 +1.83270500e+01 +2.92638499e+01 +4.53265999e+01 +7.07822498e+01 +9.20502498e+01 
 07    06  0.8571      -3.0       -0.0030         +1.05586e+02    +1.00e+00    +1.16860000e+00 +5.88287499e+00 +1.73758750e+01 +2.75729499e+01 +3.85178499e+01 +5.53035749e+01 +7.78504498e+01 
 07    06  0.8571      -3.0       -0.0040         +9.39126e+01    +1.50e+00    +1.03940000e+00 +5.31184999e+00 +1.52597250e+01 +2.61770999e+01 +3.65867249e+01 +5.11930749e+01 +6.90378498e+01 
 07    07  1.0000      -3.0       +0.0000         +1.67665e+02    +1.00e+00    +1.85567499e+00 +1.35986500e+01 +2.50600249e+01 +4.59298249e+01 +5.58311749e+01 +6.38963748e+01 +7.17922498e+01 
 07    07  1.0000      -3.0       -0.0010         +1.73685e+02    +2.00e+00    +1.92229999e+00 +1.18639250e+01 +2.07999249e+01 +3.40738499e+01 +6.77275498e+01 +7.78461748e+01 +8.59334748e+01 
 07    07  1.0000      -3.0       -0.0020         +1.20275e+02    +1.00e+00    +1.33117500e+00 +1.36012500e+01 +2.26858749e+01 +3.52786999e+01 +4.50484249e+01 +6.97098748e+01 +9.98510248e+01 
 07    07  1.0000      -3.0       -0.0030         +1.04211e+02    +3.00e+00    +1.15337500e+00 +8.10039998e+00 +1.92419000e+01 +2.85291499e+01 +3.91700749e+01 +6.17940498e+01 +9.78628748e+01 
 07    07  1.0000      -3.0       -0.0040         +9.77481e+01    +1.00e+00    +1.08185000e+00 +6.60694998e+00 +2.03331999e+01 +2.91916999e+01 +3.90075499e+01 +5.52666499e+01 +8.06627998e+01 
 07    08  1.1429      -3.0       +0.0000         +3.14877e+02    +1.50e+00    +3.48497499e+00 +1.25418250e+01 +2.35989499e+01 +4.56235749e+01 +5.41785249e+01 +6.17745748e+01 +6.91803498e+01 
 07    08  1.1429      -3.0       -0.0010         +2.96117e+02    +2.00e+00    +3.27734999e+00 +1.20417750e+01 +1.98939000e+01 +4.01620499e+01 +6.54416998e+01 +7.31900998e+01 +8.05825498e+01 
 07    08  1.1429      -3.0       -0.0020         +2.32837e+02    +2.50e+00    +2.57697499e+00 +1.02188750e+01 +1.91270000e+01 +2.93903999e+01 +6.47925748e+01 +8.69578498e+01 +1.00479150e+02 
 07    08  1.1429      -3.0       -0.0030         +2.31256e+02    +2.50e+00    +2.55947499e+00 +8.85114998e+00 +1.83024000e+01 +2.70439999e+01 +4.32763999e+01 +8.33023748e+01 +9.43445748e+01 
 07    08  1.1429      -3.0       -0.0040         +1.00072e+02    +1.00e+00    +1.10757500e+00 +1.03401500e+01 +2.08492750e+01 +2.90495999e+01 +3.76162499e+01 +6.22361748e+01 +8.63596248e+01 
 07    09  1.2857      -3.0       +0.0000         +3.47092e+02    +0.00e+00    +3.84152499e+00 +1.38739000e+01 +2.73616499e+01 +4.70258749e+01 +5.44006999e+01 +6.17918748e+01 +6.88177248e+01 
 07    09  1.2857      -3.0       -0.0010         +3.09268e+02    +1.50e+00    +3.42289999e+00 +1.32031250e+01 +2.03212499e+01 +5.71881499e+01 +6.41723748e+01 +7.13047748e+01 +7.79516748e+01 
 07    09  1.2857      -3.0       -0.0020         +2.83220e+02    +2.50e+00    +3.13459999e+00 +1.07861000e+01 +1.92650999e+01 +2.86519249e+01 +7.16217498e+01 +9.04793248e+01 +9.83160497e+01 
 07    09  1.2857      -3.0       -0.0030         +2.70123e+02    +2.50e+00    +2.98964999e+00 +9.20099998e+00 +1.86789999e+01 +2.70658749e+01 +4.66669749e+01 +8.19722998e+01 +1.06607300e+02 
 07    09  1.2857      -3.0       -0.0040         +2.49746e+02    +3.00e+00    +2.76412499e+00 +7.53734998e+00 +1.92462249e+01 +2.69189249e+01 +3.72421499e+01 +6.74632748e+01 +8.23966998e+01 
 07    10  1.4286      -3.0       +0.0000         +3.77096e+02    +0.00e+00    +4.17359999e+00 +1.47479250e+01 +3.17667999e+01 +4.68363999e+01 +5.36302749e+01 +6.06221499e+01 +6.70967998e+01 
 07    10  1.4286      -3.0       -0.0010         +3.55380e+02    +1.50e+00    +3.93324999e+00 +1.35757750e+01 +2.09921499e+01 +5.82622498e+01 +6.48025498e+01 +7.13032748e+01 +7.76531248e+01 
 07    10  1.4286      -3.0       -0.0020         +3.32277e+02    +2.00e+00    +3.67754999e+00 +1.33140000e+01 +1.97990000e+01 +2.63912499e+01 +8.06324498e+01 +8.86365998e+01 +9.60040248e+01 
 07    10  1.4286      -3.0       -0.0030         +3.13178e+02    +2.50e+00    +3.46617499e+00 +1.19786000e+01 +1.94151000e+01 +2.75674749e+01 +5.60380749e+01 +8.70184748e+01 +1.10583575e+02 
 07    10  1.4286      -3.0       -0.0040         +2.91261e+02    +2.50e+00    +3.22359999e+00 +9.83237497e+00 +1.95521249e+01 +2.68426249e+01 +5.39863999e+01 +6.77688498e+01 +8.03661748e+01 
 07    12  1.7143      -3.0       +0.0000         +3.99059e+02    +1.00e+00    +4.41667499e+00 +1.66904250e+01 +4.02449249e+01 +4.77296749e+01 +5.35888999e+01 +5.97612748e+01 +6.64491248e+01 
 07    12  1.7143      -3.0       -0.0010         +3.77580e+02    +0.00e+00    +4.17894999e+00 +1.55366500e+01 +3.05162749e+01 +5.68210499e+01 +6.40518748e+01 +7.00031498e+01 +7.60585498e+01 
 07    12  1.7143      -3.0       -0.0020         +3.56446e+02    +3.00e+00    +3.94504999e+00 +1.48475000e+01 +2.06886249e+01 +4.96680999e+01 +6.16293248e+01 +7.53702498e+01 +9.67562248e+01 
 07    12  1.7143      -3.0       -0.0040         +3.26514e+02    +2.50e+00    +3.61377499e+00 +7.58667498e+00 +2.26810499e+01 +2.94523249e+01 +6.03601248e+01 +7.14368498e+01 +8.08316248e+01 
 08    02  0.2500       0.0       +0.0000         +6.79814e+01    +0.00e+00    +7.52399998e-01 +2.91014999e+00 +6.61539998e+00 +1.16078000e+01 +1.79161250e+01 +2.50746499e+01 +3.31609749e+01 
 08    02  0.2500      -1.0       +0.0000         +8.78364e+01    +1.00e+00    +9.72149997e-01 +3.84367499e+00 +8.64029998e+00 +1.48339000e+01 +2.27329749e+01 +3.10558499e+01 +4.05620999e+01 
 08    02  0.2500      -2.0       +0.0000         +9.95326e+01    +2.00e+00    +1.10160000e+00 +4.58744999e+00 +9.86344997e+00 +1.93698000e+01 +3.00705749e+01 +4.05035249e+01 +5.11076249e+01 
 08    02  0.2500      -3.0       +0.0000         +1.07314e+02    +3.00e+00    +1.18772500e+00 +4.71677499e+00 +9.97014998e+00 +1.92230999e+01 +3.06299249e+01 +4.80165249e+01 +6.86007248e+01 
 08    02  0.2500       0.0       -0.0010         +7.52954e+01    +1.50e+00    +8.33349998e-01 +3.22569999e+00 +7.17307498e+00 +1.30548250e+01 +1.96075000e+01 +2.74730499e+01 +3.67862499e+01 
 08    02  0.2500      -1.5       -0.0010         +8.38586e+01    +3.00e+00    +9.28124998e-01 +3.72089999e+00 +8.44352498e+00 +1.53948750e+01 +2.36964749e+01 +3.73130999e+01 +5.12364249e+01 
 08    02  0.2500      -3.0       -0.0010         +9.56519e+01    +3.00e+00    +1.05865000e+00 +4.13297499e+00 +9.57059998e+00 +1.73512750e+01 +2.70422499e+01 +3.99699999e+01 +5.48575999e+01 
 08    02  0.2500       0.0       -0.0020         +6.74777e+01    +3.00e+00    +7.46824998e-01 +2.88567499e+00 +6.81229998e+00 +1.21410500e+01 +1.92472250e+01 +2.79839749e+01 +3.82510499e+01 
 08    02  0.2500      -1.5       -0.0020         +7.98763e+01    +3.00e+00    +8.84049998e-01 +3.44994999e+00 +7.89994998e+00 +1.40701000e+01 +2.21052999e+01 +3.19359999e+01 +4.39154999e+01 
 08    02  0.2500      -3.0       -0.0020         +9.01923e+01    +2.50e+00    +9.98224998e-01 +3.82092499e+00 +8.50154998e+00 +1.51879500e+01 +2.39528249e+01 +3.51871249e+01 +4.75991999e+01 
 08    02  0.2500      -3.0       +0.0020         +1.19772e+02    +5.00e-01    +1.32560000e+00 +5.41849999e+00 +1.16306250e+01 +1.91262250e+01 +2.81811249e+01 +3.76732999e+01 +4.75308749e+01 
 08    02  0.2500       0.0       -0.0030         +5.62717e+01    +2.00e+00    +6.22799998e-01 +2.50109999e+00 +6.21034998e+00 +1.11668750e+01 +1.78567999e+01 +2.52047999e+01 +3.45342499e+01 
 08    02  0.2500      -1.5       -0.0030         +7.12296e+01    +3.00e+00    +7.88349998e-01 +3.21639999e+00 +6.92627498e+00 +1.25875250e+01 +1.96691749e+01 +2.82252499e+01 +3.88927249e+01 
 08    02  0.2500      -3.0       -0.0030         +8.44030e+01    +1.00e+00    +9.34149998e-01 +3.75789999e+00 +8.53527498e+00 +1.49191000e+01 +2.32404999e+01 +3.38365249e+01 +4.51302749e+01 
 08    02  0.2500       0.0       -0.0040         +4.85691e+01    +2.50e+00    +5.37549999e-01 +2.15387500e+00 +4.90637499e+00 +9.24987498e+00 +1.58408000e+01 +2.55298749e+01 +3.46184999e+01 
 08    02  0.2500      -1.5       -0.0040         +6.98585e+01    +3.00e+00    +7.73174998e-01 +3.07409999e+00 +6.85309998e+00 +1.22728500e+01 +1.92950999e+01 +2.78693249e+01 +3.80687999e+01 
 08    02  0.2500      -3.0       -0.0040         +7.64384e+01    +5.00e-01    +8.45999998e-01 +3.46942499e+00 +7.68754998e+00 +1.36333500e+01 +2.11688249e+01 +3.00878999e+01 +4.06507249e+01 
 08    02  0.2500      -3.0       +0.0040         +8.59729e+01    +0.00e+00    +9.51524998e-01 +3.79079999e+00 +8.36917498e+00 +1.44882250e+01 +2.17984749e+01 +3.02503249e+01 +3.95076249e+01 
 08    03  0.3750       0.0       +0.0000         +7.44348e+01    +5.00e-01    +8.23824998e-01 +3.29597499e+00 +7.28634998e+00 +1.29204750e+01 +1.94438999e+01 +2.74672999e+01 +3.58698499e+01 
 08    03  0.3750      -2.0       +0.0000         +1.13291e+02    +1.00e+00    +1.25387500e+00 +5.30049999e+00 +1.20168750e+01 +2.09971749e+01 +3.19267749e+01 +4.27309749e+01 +5.32785249e+01 
 08    03  0.3750      -3.0       +0.0000         +1.11175e+02    +2.50e+00    +1.23045000e+00 +5.29739999e+00 +1.23290250e+01 +2.29287749e+01 +3.72785999e+01 +5.71058249e+01 +7.17181498e+01 
 08    03  0.3750      -3.0       -0.0010         +1.12650e+02    +2.50e+00    +1.24677500e+00 +4.98124999e+00 +1.02948750e+01 +1.89055750e+01 +3.08442999e+01 +4.65951999e+01 +6.08756998e+01 
 08    03  0.3750      -3.0       -0.0020         +9.24986e+01    +2.00e+00    +1.02375000e+00 +4.30522499e+00 +9.87109998e+00 +1.79634499e+01 +2.83514749e+01 +4.06984249e+01 +5.17802749e+01 
 08    03  0.3750      -3.0       -0.0030         +8.63252e+01    +1.00e+00    +9.55424998e-01 +3.97477499e+00 +9.20852498e+00 +1.62396750e+01 +2.53791749e+01 +3.60994999e+01 +4.96484249e+01 
 08    03  0.3750      -3.0       -0.0040         +7.94020e+01    +2.00e+00    +8.78799998e-01 +3.55629999e+00 +8.04667498e+00 +1.43869250e+01 +2.27038249e+01 +3.25380999e+01 +4.41360499e+01 
 08    04  0.5000       0.0       +0.0000         +8.13152e+01    +5.00e-01    +8.99974998e-01 +3.61519999e+00 +7.87482498e+00 +1.38671750e+01 +2.10570500e+01 +2.98064499e+01 +3.89984249e+01 
 08    04  0.5000      -1.0       +0.0000         +1.11364e+02    +0.00e+00    +1.23255000e+00 +4.69837499e+00 +1.03132500e+01 +1.80720499e+01 +2.66958499e+01 +3.64481749e+01 +4.65634749e+01 
 08    04  0.5000      -2.0       +0.0000         +1.34802e+02    +1.50e+00    +1.49195000e+00 +5.68242499e+00 +1.39464250e+01 +2.41832249e+01 +3.46808249e+01 +4.55974999e+01 +5.61408249e+01 
 08    04  0.5000      -3.0       +0.0000         +1.25414e+02    +2.00e+00    +1.38805000e+00 +6.39999998e+00 +1.42751250e+01 +2.68903499e+01 +4.41935249e+01 +6.23561748e+01 +7.26573748e+01 
 08    04  0.5000       0.0       -0.0010         +8.93701e+01    +0.00e+00    +9.89124998e-01 +3.88082499e+00 +8.73732498e+00 +1.51453000e+01 +2.29604499e+01 +3.23976249e+01 +4.27511499e+01 
 08    04  0.5000      -1.5       -0.0010         +1.07920e+02    +2.50e+00    +1.19442500e+00 +4.77844999e+00 +1.08465750e+01 +1.98847999e+01 +3.05576749e+01 +4.73288249e+01 +6.14253748e+01 
 08    04  0.5000      -3.0       -0.0010         +1.15523e+02    +1.50e+00    +1.27857500e+00 +5.60487499e+00 +1.30215000e+01 +2.43268499e+01 +3.57548249e+01 +5.57778499e+01 +7.15026498e+01 
 08    04  0.5000       0.0       -0.0020         +8.24717e+01    +1.50e+00    +9.12774998e-01 +3.73967499e+00 +8.37454998e+00 +1.50495750e+01 +2.31878249e+01 +3.37458999e+01 +4.56987499e+01 
 08    04  0.5000      -1.5       -0.0020         +9.95348e+01    +2.50e+00    +1.10162500e+00 +4.46949999e+00 +9.82249998e+00 +1.78905249e+01 +2.82499749e+01 +4.10308749e+01 +5.38124749e+01 
 08    04  0.5000      -3.0       -0.0020         +9.76871e+01    +3.50e+00    +1.08117500e+00 +4.77807499e+00 +1.05745750e+01 +1.95818250e+01 +3.14264999e+01 +4.55271249e+01 +6.25437998e+01 
 08    04  0.5000      -3.0       +0.0020         +1.47774e+02    +5.00e-01    +1.63552500e+00 +6.55492498e+00 +1.43053000e+01 +2.36317499e+01 +3.37142249e+01 +4.42230749e+01 +5.38573749e+01 
 08    04  0.5000       0.0       -0.0030         +7.49047e+01    +2.00e+00    +8.29024998e-01 +3.36642499e+00 +7.66004998e+00 +1.36151250e+01 +2.18170499e+01 +3.09885749e+01 +4.21487499e+01 
 08    04  0.5000      -1.5       -0.0030         +9.26793e+01    +3.00e+00    +1.02575000e+00 +4.18699999e+00 +9.11724998e+00 +1.66399750e+01 +2.60766999e+01 +3.77586999e+01 +5.21103749e+01 
 08    04  0.5000      -3.0       -0.0030         +9.22998e+01    +2.00e+00    +1.02155000e+00 +4.28892499e+00 +1.02964250e+01 +1.85870499e+01 +2.98147749e+01 +4.23858499e+01 +5.71577499e+01 
 08    04  0.5000       0.0       -0.0040         +6.21085e+01    +2.50e+00    +6.87399998e-01 +2.87904999e+00 +7.62392498e+00 +1.24052750e+01 +2.19533749e+01 +3.08212999e+01 +4.13821749e+01 
 08    04  0.5000      -1.5       -0.0040         +8.58012e+01    +3.00e+00    +9.49624998e-01 +3.80487499e+00 +8.82487498e+00 +1.56336000e+01 +2.42751749e+01 +3.57558749e+01 +4.95212499e+01 
 08    04  0.5000      -3.0       -0.0040         +8.38835e+01    +1.50e+00    +9.28399998e-01 +3.82347499e+00 +8.92984998e+00 +1.66587250e+01 +2.55673749e+01 +3.61149999e+01 +4.92066499e+01 
 08    04  0.5000      -3.0       +0.0040         +1.01947e+02    +1.00e+00    +1.12832500e+00 +4.82972499e+00 +1.04896000e+01 +1.83313500e+01 +2.73637499e+01 +3.68754499e+01 +4.79563249e+01 
 08    05  0.6250       0.0       +0.0000         +9.06644e+01    +0.00e+00    +1.00345000e+00 +3.91202499e+00 +8.90327498e+00 +1.53121250e+01 +2.29591999e+01 +3.17083249e+01 +4.19019499e+01 
 08    05  0.6250      -2.0       +0.0000         +1.44763e+02    +1.00e+00    +1.60220000e+00 +6.81762498e+00 +1.51546250e+01 +2.60754999e+01 +3.69589749e+01 +4.85037499e+01 +5.87006249e+01 
 08    05  0.6250      -3.0       +0.0000         +1.32303e+02    +1.50e+00    +1.46430000e+00 +7.06604998e+00 +1.80908000e+01 +3.39128999e+01 +5.19074999e+01 +6.31398748e+01 +7.27286748e+01 
 08    05  0.6250      -3.0       -0.0010         +1.20485e+02    +2.50e+00    +1.33350000e+00 +6.33832498e+00 +1.58305750e+01 +2.58638499e+01 +4.28598999e+01 +6.59774998e+01 +8.54722998e+01 
 08    05  0.6250      -3.0       -0.0020         +1.09611e+02    +1.50e+00    +1.21315000e+00 +5.29614999e+00 +1.35197750e+01 +2.44422249e+01 +3.74553249e+01 +5.56638999e+01 +7.21953498e+01 
 08    05  0.6250      -3.0       -0.0030         +9.74974e+01    +2.00e+00    +1.07907500e+00 +4.50657499e+00 +1.15719500e+01 +2.09629749e+01 +3.39078999e+01 +4.77582749e+01 +6.41571248e+01 
 08    05  0.6250      -3.0       -0.0040         +9.16764e+01    +1.50e+00    +1.01465000e+00 +4.35387499e+00 +1.06546250e+01 +1.99614750e+01 +3.12580499e+01 +4.37842999e+01 +5.86722248e+01 
 08    06  0.7500       0.0       +0.0000         +1.01102e+02    +0.00e+00    +1.11897500e+00 +4.38469999e+00 +9.47669998e+00 +1.63111500e+01 +2.47169249e+01 +3.42244999e+01 +4.46501749e+01 
 08    06  0.7500      -1.0       +0.0000         +1.31942e+02    +5.00e-01    +1.46030000e+00 +5.87554998e+00 +1.26641750e+01 +2.08807749e+01 +3.10856499e+01 +4.15623249e+01 +5.26178499e+01 
 08    06  0.7500      -2.0       +0.0000         +1.63202e+02    +1.00e+00    +1.80627499e+00 +7.58127498e+00 +1.69619000e+01 +2.86413999e+01 +3.97822749e+01 +5.03392499e+01 +6.11526499e+01 
 08    06  0.7500      -3.0       +0.0000         +1.47541e+02    +1.50e+00    +1.63295000e+00 +8.82409998e+00 +2.02248499e+01 +3.83786499e+01 +5.42544249e+01 +6.36038748e+01 +7.25907748e+01 
 08    06  0.7500       0.0       -0.0010         +1.07852e+02    +0.00e+00    +1.19367500e+00 +4.72917499e+00 +1.05073000e+01 +1.79325500e+01 +2.72738749e+01 +3.75121249e+01 +4.84408999e+01 
 08    06  0.7500      -1.5       -0.0010         +1.31671e+02    +2.00e+00    +1.45730000e+00 +6.19144998e+00 +1.39077000e+01 +2.51012249e+01 +4.11756749e+01 +5.43225999e+01 +6.57619498e+01 
 08    06  0.7500      -3.0       -0.0010         +1.29830e+02    +2.50e+00    +1.43692500e+00 +7.35569998e+00 +1.96769499e+01 +2.68752249e+01 +4.43343249e+01 +7.77954998e+01 +9.16759248e+01 
 08    06  0.7500       0.0       -0.0020         +1.02476e+02    +1.50e+00    +1.13417500e+00 +4.44039999e+00 +1.00954000e+01 +1.79047749e+01 +2.79874749e+01 +4.01144249e+01 +5.33906749e+01 
 08    06  0.7500      -1.5       -0.0020         +1.25518e+02    +3.00e+00    +1.38920000e+00 +5.61297499e+00 +1.23153500e+01 +2.06119250e+01 +3.30748999e+01 +4.98771249e+01 +6.82422248e+01 
 08    06  0.7500      -3.0       -0.0020         +1.16505e+02    +3.50e+00    +1.28945000e+00 +6.90777498e+00 +1.72236500e+01 +2.75689499e+01 +4.31882249e+01 +4.93215499e+01 +7.56179498e+01 
 08    06  0.7500      -3.0       +0.0020         +1.74318e+02    +5.00e-01    +1.92929999e+00 +9.73379998e+00 +1.76489250e+01 +2.70427499e+01 +3.78161999e+01 +4.89740499e+01 +5.91091749e+01 
 08    06  0.7500       0.0       -0.0030         +9.11026e+01    +1.00e+00    +1.00830000e+00 +4.13324999e+00 +9.61049998e+00 +1.66806750e+01 +2.59328999e+01 +3.71234749e+01 +4.97883999e+01 
 08    06  0.7500      -1.5       -0.0030         +1.24809e+02    +1.50e+00    +1.38135000e+00 +5.48797499e+00 +1.23784750e+01 +2.21770749e+01 +3.06426999e+01 +4.54803249e+01 +5.93002999e+01 
 08    06  0.7500      -3.0       -0.0030         +1.01410e+02    +1.00e+00    +1.12237500e+00 +5.45804999e+00 +1.57803000e+01 +2.57332499e+01 +3.63793499e+01 +5.42243749e+01 +7.35114998e+01 
 08    06  0.7500       0.0       -0.0040         +8.25734e+01    +2.00e+00    +9.13899998e-01 +3.59042499e+00 +8.73517498e+00 +1.69244750e+01 +2.65126249e+01 +3.65996249e+01 +4.85040499e+01 
 08    06  0.7500      -1.5       -0.0040         +1.06205e+02    +3.00e+00    +1.17545000e+00 +4.58569999e+00 +1.06095750e+01 +1.84751250e+01 +2.85769499e+01 +4.27100249e+01 +6.06672498e+01 
 08    06  0.7500      -3.0       -0.0040         +9.19090e+01    +1.50e+00    +1.01722500e+00 +4.42634999e+00 +1.22323500e+01 +2.30671249e+01 +3.23953999e+01 +4.38829749e+01 +5.84351748e+01 
 08    06  0.7500      -3.0       +0.0040         +1.16704e+02    +1.00e+00    +1.29165000e+00 +6.14624998e+00 +1.39723750e+01 +2.30917999e+01 +3.25633999e+01 +4.33098499e+01 +5.52061499e+01 
 08    07  0.8750      -3.0       +0.0000         +1.42644e+02    +1.00e+00    +1.57875000e+00 +1.16400000e+01 +2.11358749e+01 +4.33986749e+01 +5.52167999e+01 +6.45612998e+01 +7.32254748e+01 
 08    07  0.8750      -3.0       -0.0010         +1.32179e+02    +2.50e+00    +1.46292500e+00 +1.01759750e+01 +1.87538499e+01 +2.86523749e+01 +5.48493499e+01 +8.26603748e+01 +9.08523248e+01 
 08    07  0.8750      -3.0       -0.0020         +1.06454e+02    +3.00e+00    +1.17820000e+00 +8.11524998e+00 +1.94217500e+01 +2.90064999e+01 +3.59472999e+01 +6.14191748e+01 +9.73365498e+01 
 08    07  0.8750      -3.0       -0.0030         +1.05417e+02    +1.00e+00    +1.16672500e+00 +6.82067498e+00 +1.92220499e+01 +2.89886249e+01 +3.95438249e+01 +6.01646998e+01 +7.56961248e+01 
 08    07  0.8750      -3.0       -0.0040         +9.24128e+01    +1.50e+00    +1.02280000e+00 +4.91762499e+00 +1.62133750e+01 +2.63035249e+01 +3.43121749e+01 +4.52885249e+01 +6.24069248e+01 
 08    08  1.0000       0.0       +0.0000         +1.20971e+02    +0.00e+00    +1.33887500e+00 +4.99609999e+00 +1.13306000e+01 +1.92029749e+01 +2.84806249e+01 +3.90571249e+01 +4.97704249e+01 
 08    08  1.0000      -1.0       +0.0000         +1.66640e+02    +0.00e+00    +1.84432500e+00 +6.95429998e+00 +1.46089250e+01 +2.44824249e+01 +3.53872749e+01 +4.65057999e+01 +5.71875749e+01 
 08    08  1.0000      -2.0       +0.0000         +2.09246e+02    +5.00e-01    +2.31587499e+00 +9.56162498e+00 +1.90712499e+01 +3.20873999e+01 +4.36881749e+01 +5.38846249e+01 +6.36394998e+01 
 08    08  1.0000      -3.0       +0.0000         +2.62256e+02    +1.50e+00    +2.90257499e+00 +1.13022000e+01 +2.08559499e+01 +4.28845999e+01 +5.40981499e+01 +6.23954498e+01 +7.03556748e+01 
 08    08  1.0000       0.0       -0.0010         +1.33169e+02    +0.00e+00    +1.47387500e+00 +5.56789999e+00 +1.21365250e+01 +2.08560749e+01 +3.11513999e+01 +4.22954999e+01 +5.40162999e+01 
 08    08  1.0000      -1.5       -0.0010         +1.70333e+02    +1.50e+00    +1.88520000e+00 +7.27537498e+00 +1.64482500e+01 +3.19686499e+01 +4.68226999e+01 +5.85445748e+01 +6.86959498e+01 
 08    08  1.0000      -3.0       -0.0010         +2.57943e+02    +2.00e+00    +2.85484999e+00 +9.65119998e+00 +1.78736999e+01 +3.05536749e+01 +6.63898748e+01 +7.64955748e+01 +8.47128748e+01 
 08    08  1.0000       0.0       -0.0020         +1.26049e+02    +1.50e+00    +1.39507500e+00 +5.39984999e+00 +1.21533500e+01 +2.16898000e+01 +3.28623999e+01 +4.62397749e+01 +5.89934249e+01 
 08    08  1.0000      -1.5       -0.0020         +1.75101e+02    +2.50e+00    +1.93797499e+00 +6.99282498e+00 +1.53638250e+01 +2.38045999e+01 +4.03153249e+01 +6.22033998e+01 +8.16169498e+01 
 08    08  1.0000      -3.0       -0.0020         +2.36873e+02    +3.00e+00    +2.62164999e+00 +9.39129998e+00 +1.87650499e+01 +2.83797249e+01 +3.30806499e+01 +6.72284998e+01 +1.03660025e+02 
 08    08  1.0000      -3.0       +0.0020         +2.87229e+02    +2.00e+00    +3.17897499e+00 +1.10596000e+01 +1.78848499e+01 +2.70796999e+01 +3.99782749e+01 +5.17779749e+01 +6.30431248e+01 
 08    08  1.0000       0.0       -0.0030         +1.07088e+02    +1.00e+00    +1.18522500e+00 +5.09984999e+00 +1.13957250e+01 +2.02704999e+01 +3.08974749e+01 +4.32796249e+01 +5.75958749e+01 
 08    08  1.0000      -1.5       -0.0030         +1.46719e+02    +2.50e+00    +1.62385000e+00 +6.14109998e+00 +1.36517250e+01 +2.41389499e+01 +4.00210249e+01 +5.78308499e+01 +7.38078498e+01 
 08    08  1.0000      -3.0       -0.0030         +1.04669e+02    +1.00e+00    +1.15845000e+00 +9.46574998e+00 +1.99033749e+01 +2.84307749e+01 +3.89486249e+01 +6.56016248e+01 +8.46271248e+01 
 08    08  1.0000       0.0       -0.0040         +1.00036e+02    +1.50e+00    +1.10717500e+00 +4.81584999e+00 +1.09007250e+01 +2.05834749e+01 +3.03203499e+01 +4.20334249e+01 +5.45884999e+01 
 08    08  1.0000      -1.5       -0.0040         +1.30774e+02    +3.00e+00    +1.44737500e+00 +5.63012499e+00 +1.20602500e+01 +2.11189500e+01 +3.27773249e+01 +5.02117749e+01 +7.12779498e+01 
 08    08  1.0000      -3.0       -0.0040         +9.81750e+01    +1.00e+00    +1.08657500e+00 +5.53377499e+00 +2.01652750e+01 +2.91509999e+01 +3.83291999e+01 +5.11015749e+01 +7.71129498e+01 
 08    08  1.0000      -3.0       +0.0040         +1.26955e+02    +1.00e+00    +1.40510000e+00 +9.22542498e+00 +1.78428000e+01 +2.55497999e+01 +3.43342499e+01 +4.73436749e+01 +6.08366998e+01 
 08    09  1.1250      -3.0       +0.0000         +2.97692e+02    +1.50e+00    +3.29477499e+00 +1.25501500e+01 +2.13000250e+01 +4.62770749e+01 +5.52149749e+01 +6.31608248e+01 +7.09016748e+01 
 08    09  1.1250      -3.0       -0.0010         +2.95359e+02    +2.00e+00    +3.26894999e+00 +9.81907498e+00 +1.87827000e+01 +2.90896749e+01 +7.06701248e+01 +7.83371248e+01 +8.56561248e+01 
 08    09  1.1250      -3.0       -0.0020         +2.44784e+02    +2.50e+00    +2.70919999e+00 +8.27269998e+00 +1.90851999e+01 +2.77041249e+01 +5.57809749e+01 +8.85474998e+01 +1.03192000e+02 
 08    09  1.1250      -3.0       -0.0030         +2.19923e+02    +3.00e+00    +2.43404999e+00 +7.32089998e+00 +1.79586500e+01 +2.64466749e+01 +3.64742499e+01 +6.39019248e+01 +1.01267500e+02 
 08    09  1.1250      -3.0       -0.0040         +2.17172e+02    +3.00e+00    +2.40359999e+00 +6.58582498e+00 +1.69818250e+01 +2.51681499e+01 +3.29704749e+01 +4.53891999e+01 +7.48104748e+01 
 08    10  1.2500      -3.0       +0.0000         +3.36654e+02    +1.50e+00    +3.72599999e+00 +1.34131500e+01 +2.25066499e+01 +4.74329499e+01 +5.58150999e+01 +6.28594998e+01 +7.05034998e+01 
 08    10  1.2500       0.0       -0.0010         +1.51517e+02    +0.00e+00    +1.67695000e+00 +6.54249998e+00 +1.41861250e+01 +2.37813749e+01 +3.47676749e+01 +4.64001749e+01 +5.84063249e+01 
 08    10  1.2500      -1.5       -0.0010         +2.06056e+02    +1.50e+00    +2.28057499e+00 +8.72224998e+00 +2.01807499e+01 +3.87195499e+01 +5.02242499e+01 +6.00552248e+01 +6.99449748e+01 
 08    10  1.2500      -3.0       -0.0010         +3.18810e+02    +1.50e+00    +3.52849999e+00 +1.19715500e+01 +2.00695499e+01 +5.61664499e+01 +6.45078748e+01 +7.14683998e+01 +7.82836498e+01 
 08    10  1.2500       0.0       -0.0020         +1.43652e+02    +5.00e-01    +1.58990000e+00 +6.41727498e+00 +1.43172750e+01 +2.51173999e+01 +3.82855249e+01 +5.11379249e+01 +6.39429248e+01 
 08    10  1.2500      -1.5       -0.0020         +1.88071e+02    +2.00e+00    +2.08152500e+00 +7.98792498e+00 +1.72204250e+01 +3.00164249e+01 +5.48406749e+01 +7.26617748e+01 +8.30266748e+01 
 08    10  1.2500      -3.0       -0.0020         +2.76050e+02    +2.50e+00    +3.05524999e+00 +9.52924998e+00 +1.97389999e+01 +2.81592999e+01 +7.08667748e+01 +9.16905998e+01 +9.97977248e+01 
 08    10  1.2500      -3.0       +0.0020         +3.34142e+02    +2.00e+00    +3.69819999e+00 +1.26636250e+01 +1.88018749e+01 +2.80203499e+01 +4.56326749e+01 +5.78773248e+01 +6.69201248e+01 
 08    10  1.2500       0.0       -0.0030         +1.32254e+02    +1.00e+00    +1.46375000e+00 +6.02884998e+00 +1.34551000e+01 +2.34862749e+01 +3.50586999e+01 +4.87985249e+01 +6.50797248e+01 
 08    10  1.2500      -1.5       -0.0030         +1.71566e+02    +2.50e+00    +1.89885000e+00 +7.19152498e+00 +1.60147750e+01 +2.75241749e+01 +4.36931249e+01 +6.35959748e+01 +8.28359748e+01 
 08    10  1.2500      -3.0       -0.0030         +2.63615e+02    +3.00e+00    +2.91762499e+00 +6.86232498e+00 +1.96327000e+01 +2.74478499e+01 +3.74783499e+01 +8.36016248e+01 +1.03570925e+02 
 08    10  1.2500       0.0       -0.0040         +1.17632e+02    +1.00e+00    +1.30192500e+00 +5.91022498e+00 +1.36259750e+01 +2.30152499e+01 +3.44787749e+01 +4.77079249e+01 +6.05558248e+01 
 08    10  1.2500      -1.5       -0.0040         +1.47453e+02    +3.00e+00    +1.63197500e+00 +6.29742498e+00 +1.37123000e+01 +2.35791499e+01 +3.58402999e+01 +6.21696248e+01 +8.09737998e+01 
 08    10  1.2500      -3.0       -0.0040         +2.33207e+02    +3.00e+00    +2.58107499e+00 +6.68027498e+00 +1.82896499e+01 +2.62388499e+01 +3.50705499e+01 +5.39209749e+01 +8.02121748e+01 
 08    10  1.2500      -3.0       +0.0040         +2.66823e+02    +3.00e+00    +2.95312499e+00 +9.72907498e+00 +1.72987000e+01 +2.42754249e+01 +3.29622249e+01 +4.82260999e+01 +6.58274498e+01 
 08    12  1.5000      -3.0       +0.0000         +3.61153e+02    +0.00e+00    +3.99714999e+00 +1.54528750e+01 +2.80094999e+01 +5.01842749e+01 +5.63551249e+01 +6.31267248e+01 +6.99286498e+01 
 08    12  1.5000       0.0       -0.0010         +1.80057e+02    +0.00e+00    +1.99282499e+00 +7.39297498e+00 +1.58993500e+01 +2.67766499e+01 +3.78981749e+01 +4.99434499e+01 +6.16346748e+01 
 08    12  1.5000      -1.5       -0.0010         +2.53832e+02    +1.50e+00    +2.80934999e+00 +1.03311000e+01 +2.39690999e+01 +4.18472749e+01 +5.12677999e+01 +6.06045999e+01 +6.97494498e+01 
 08    12  1.5000      -3.0       -0.0010         +3.44377e+02    +1.50e+00    +3.81147499e+00 +1.44565250e+01 +2.07470250e+01 +6.00023248e+01 +6.59078998e+01 +7.21655248e+01 +7.87220748e+01 
 08    12  1.5000       0.0       -0.0020         +1.70123e+02    +0.00e+00    +1.88287499e+00 +7.28789998e+00 +1.66605250e+01 +2.86242249e+01 +4.17943749e+01 +5.46979249e+01 +6.68093748e+01 
 08    12  1.5000      -1.5       -0.0020         +2.12105e+02    +2.00e+00    +2.34752499e+00 +8.97677498e+00 +1.89941499e+01 +4.26448749e+01 +6.27416498e+01 +7.27084748e+01 +8.14490248e+01 
 08    12  1.5000      -3.0       -0.0020         +3.25731e+02    +2.00e+00    +3.60509999e+00 +1.34035500e+01 +1.92715500e+01 +2.75686499e+01 +8.30034748e+01 +9.00195498e+01 +9.66030748e+01 
 08    12  1.5000      -3.0       +0.0020         +3.88345e+02    +2.00e+00    +4.29809999e+00 +1.39998000e+01 +1.94842999e+01 +2.98651249e+01 +5.21639749e+01 +6.18054748e+01 +6.98407748e+01 
 08    12  1.5000       0.0       -0.0030         +1.57860e+02    +0.00e+00    +1.74715000e+00 +6.97254998e+00 +1.56201750e+01 +2.70457499e+01 +4.02462749e+01 +5.43380999e+01 +7.15682998e+01 
 08    12  1.5000      -1.5       -0.0030         +2.15697e+02    +2.00e+00    +2.38727499e+00 +8.55264998e+00 +1.81235249e+01 +3.44478749e+01 +5.75045249e+01 +7.14651748e+01 +9.27162748e+01 
 08    12  1.5000      -3.0       -0.0030         +3.12849e+02    +2.50e+00    +3.46252499e+00 +7.90619998e+00 +2.13251999e+01 +2.83943249e+01 +5.98416748e+01 +7.33196998e+01 +9.37868998e+01 
 08    12  1.5000       0.0       -0.0040         +1.56780e+02    +0.00e+00    +1.73520000e+00 +6.88964998e+00 +1.54967750e+01 +2.57024249e+01 +3.80994749e+01 +5.11022999e+01 +6.45189498e+01 
 08    12  1.5000      -1.5       -0.0040         +1.87306e+02    +2.50e+00    +2.07304999e+00 +7.33737498e+00 +1.64882500e+01 +2.66490999e+01 +5.29738749e+01 +7.27834998e+01 +8.70035498e+01 
 08    12  1.5000      -3.0       -0.0040         +2.90249e+02    +2.50e+00    +3.21239999e+00 +6.98362498e+00 +2.11328750e+01 +2.77359749e+01 +3.65843249e+01 +7.14642248e+01 +8.42269748e+01 
 08    12  1.5000      -3.0       +0.0040         +3.16079e+02    +3.00e+00    +3.49827499e+00 +1.21059500e+01 +1.77812000e+01 +2.43627749e+01 +3.34273499e+01 +5.54553999e+01 +7.30369248e+01 
 09    02  0.2222      -3.0       +0.0000         +1.01532e+02    +3.00e+00    +1.12372500e+00 +4.50164999e+00 +1.04659000e+01 +1.88594249e+01 +2.90174999e+01 +4.37808749e+01 +6.79195998e+01 
 09    02  0.2222      -3.0       -0.0010         +9.33524e+01    +2.50e+00    +1.03320000e+00 +4.28669999e+00 +9.61144998e+00 +1.73408500e+01 +2.84193999e+01 +4.09437249e+01 +4.80673999e+01 
 09    02  0.2222      -3.0       -0.0020         +8.20719e+01    +2.00e+00    +9.08349998e-01 +3.76607499e+00 +8.37619998e+00 +1.50050250e+01 +2.35709999e+01 +3.34443249e+01 +4.56415749e+01 
 09    02  0.2222      -3.0       -0.0030         +8.18302e+01    +2.00e+00    +9.05674998e-01 +3.59509999e+00 +8.13809998e+00 +1.45319000e+01 +2.28168499e+01 +3.25094999e+01 +4.37187499e+01 
 09    02  0.2222      -3.0       -0.0040         +7.53835e+01    +1.00e+00    +8.34324998e-01 +3.48302499e+00 +7.81652498e+00 +1.38480750e+01 +2.14094249e+01 +3.02773499e+01 +4.09685499e+01 
 09    03  0.3333      -3.0       +0.0000         +1.08123e+02    +2.50e+00    +1.19667500e+00 +4.87429999e+00 +1.13163000e+01 +2.14186999e+01 +3.37351999e+01 +5.50386249e+01 +7.13731248e+01 
 09    03  0.3333      -3.0       -0.0010         +1.05419e+02    +2.50e+00    +1.16675000e+00 +4.44619999e+00 +9.81719998e+00 +1.80446500e+01 +2.90102499e+01 +4.33044749e+01 +5.80116999e+01 
 09    03  0.3333      -3.0       -0.0020         +8.96864e+01    +2.50e+00    +9.92624998e-01 +3.99239999e+00 +8.82789998e+00 +1.58160000e+01 +2.53019999e+01 +3.65563749e+01 +4.93707999e+01 
 09    03  0.3333      -3.0       -0.0030         +8.70571e+01    +1.50e+00    +9.63524998e-01 +3.81847499e+00 +9.05434998e+00 +1.57314750e+01 +2.46029999e+01 +3.51379749e+01 +4.82162999e+01 
 09    03  0.3333      -3.0       -0.0040         +7.86701e+01    +1.50e+00    +8.70699998e-01 +3.55779999e+00 +8.03879998e+00 +1.43549000e+01 +2.23466749e+01 +3.21836999e+01 +4.34056249e+01 
 09    04  0.4444       0.0       +0.0000         +7.91196e+01    +0.00e+00    +8.75674998e-01 +3.41644999e+00 +7.51594998e+00 +1.33401250e+01 +2.02944249e+01 +2.85801749e+01 +3.76401999e+01 
 09    04  0.4444      -1.0       +0.0000         +1.01895e+02    +5.00e-01    +1.12775000e+00 +4.60422499e+00 +9.83459998e+00 +1.71335000e+01 +2.55066499e+01 +3.49306249e+01 +4.49848249e+01 
 09    04  0.4444      -2.0       +0.0000         +1.22315e+02    +1.50e+00    +1.35375000e+00 +5.51947499e+00 +1.22646000e+01 +2.27969749e+01 +3.36646999e+01 +4.44372749e+01 +5.53150249e+01 
 09    04  0.4444      -3.0       +0.0000         +1.15642e+02    +2.00e+00    +1.27990000e+00 +5.68089999e+00 +1.33037750e+01 +2.48241999e+01 +4.28455749e+01 +5.98433249e+01 +7.34757748e+01 
 09    04  0.4444      -3.0       -0.0010         +1.06625e+02    +2.00e+00    +1.18010000e+00 +5.02909999e+00 +1.21453500e+01 +2.20569999e+01 +3.56924499e+01 +4.64760249e+01 +6.51141248e+01 
 09    04  0.4444      -3.0       -0.0020         +1.01611e+02    +3.00e+00    +1.12460000e+00 +4.48114999e+00 +1.03010250e+01 +1.90706250e+01 +2.99813249e+01 +4.31496999e+01 +5.97549249e+01 
 09    04  0.4444      -3.0       -0.0030         +8.73598e+01    +2.00e+00    +9.66874998e-01 +4.12827499e+00 +9.46827498e+00 +1.72650500e+01 +2.71357999e+01 +3.88752749e+01 +5.29370499e+01 
 09    04  0.4444      -3.0       -0.0040         +7.76762e+01    +2.00e+00    +8.59699998e-01 +3.68532499e+00 +8.58194998e+00 +1.57854750e+01 +2.48099999e+01 +3.53782499e+01 +4.76928249e+01 
 09    05  0.5556      -3.0       +0.0000         +1.22844e+02    +2.00e+00    +1.35960000e+00 +6.39929998e+00 +1.61181750e+01 +2.83450749e+01 +4.99263999e+01 +6.31819498e+01 +7.39976248e+01 
 09    05  0.5556      -3.0       -0.0010         +1.11913e+02    +3.00e+00    +1.23862500e+00 +5.83979999e+00 +1.41840500e+01 +2.49071749e+01 +3.67626499e+01 +5.12298499e+01 +7.83640998e+01 
 09    05  0.5556      -3.0       -0.0020         +9.97584e+01    +1.50e+00    +1.10410000e+00 +4.83789999e+00 +1.17745250e+01 +2.19371249e+01 +3.40713749e+01 +4.91966499e+01 +6.72009998e+01 
 09    05  0.5556      -3.0       -0.0030         +8.76467e+01    +1.50e+00    +9.70049998e-01 +4.32937499e+00 +1.05772500e+01 +1.91987999e+01 +3.02825249e+01 +4.26995999e+01 +5.78478498e+01 
 09    05  0.5556      -3.0       -0.0040         +8.43126e+01    +1.50e+00    +9.33149998e-01 +3.87127499e+00 +9.24002498e+00 +1.76725750e+01 +2.70746499e+01 +3.87703999e+01 +5.21425249e+01 
 09    06  0.6667      -3.0       +0.0000         +1.41384e+02    +2.00e+00    +1.56480000e+00 +8.08559998e+00 +1.74806000e+01 +3.11757499e+01 +5.31188749e+01 +6.40954998e+01 +7.34242998e+01 
 09    06  0.6667      -3.0       -0.0010         +1.16668e+02    +3.00e+00    +1.29125000e+00 +6.52234998e+00 +1.61107250e+01 +2.65947999e+01 +4.22781999e+01 +6.17957748e+01 +9.18943498e+01 
 09    06  0.6667      -3.0       -0.0020         +1.07809e+02    +1.50e+00    +1.19320000e+00 +5.29367499e+00 +1.47163000e+01 +2.52131499e+01 +3.76194249e+01 +5.42835999e+01 +7.69474748e+01 
 09    06  0.6667      -3.0       -0.0030         +9.33592e+01    +1.50e+00    +1.03327500e+00 +4.96499999e+00 +1.29690000e+01 +2.38536499e+01 +3.43532749e+01 +4.75755499e+01 +6.57729498e+01 
 09    06  0.6667      -3.0       -0.0040         +8.73327e+01    +1.50e+00    +9.66574998e-01 +4.06039999e+00 +1.13209000e+01 +2.14439499e+01 +3.22891749e+01 +4.27009499e+01 +5.55670499e+01 
 09    07  0.7778      -3.0       +0.0000         +1.38811e+02    +1.00e+00    +1.53632500e+00 +1.03669750e+01 +2.02121000e+01 +3.26269499e+01 +5.52374249e+01 +6.51349498e+01 +7.39632498e+01 
 09    07  0.7778      -3.0       -0.0010         +1.15688e+02    +2.50e+00    +1.28040000e+00 +8.82734998e+00 +1.79724749e+01 +2.81971999e+01 +4.11731749e+01 +7.75784998e+01 +9.33315748e+01 
 09    07  0.7778      -3.0       -0.0020         +1.08726e+02    +1.00e+00    +1.20335000e+00 +6.22369998e+00 +1.75760750e+01 +2.70754249e+01 +3.80828749e+01 +5.04078249e+01 +7.97166498e+01 
 09    07  0.7778      -3.0       -0.0030         +1.00041e+02    +1.00e+00    +1.10722500e+00 +5.69489999e+00 +1.68476500e+01 +2.66339999e+01 +3.63011249e+01 +5.00214249e+01 +7.08594498e+01 
 09    07  0.7778      -3.0       -0.0040         +8.75744e+01    +1.50e+00    +9.69249998e-01 +4.43769999e+00 +1.40884500e+01 +2.38957999e+01 +3.37672249e+01 +4.42823999e+01 +5.78222249e+01 
 09    08  0.8889      -3.0       +0.0000         +2.53419e+02    +1.50e+00    +2.80477499e+00 +9.52289998e+00 +1.88081500e+01 +3.89681499e+01 +5.37177999e+01 +6.35523498e+01 +7.23370998e+01 
 09    08  0.8889      -3.0       +0.0000         +1.09618e+02    +0.00e+00    +1.21322500e+00 +4.63374999e+00 +1.02191250e+01 +1.80087250e+01 +2.69868999e+01 +3.69729749e+01 +4.76011249e+01 
 09    08  0.8889      -3.0       -0.0010         +1.25170e+02    +2.50e+00    +1.38535000e+00 +1.03622500e+01 +1.97319999e+01 +2.97111999e+01 +5.14317999e+01 +8.25898498e+01 +9.22650998e+01 
 09    08  0.8889      -3.0       -0.0020         +1.08240e+02    +3.00e+00    +1.19797500e+00 +8.98717498e+00 +1.87880500e+01 +2.81837999e+01 +3.91964249e+01 +6.60223998e+01 +9.36350498e+01 
 09    08  0.8889      -3.0       -0.0030         +1.03061e+02    +1.00e+00    +1.14065000e+00 +6.76722498e+00 +1.79782249e+01 +2.69338499e+01 +3.63629249e+01 +4.93132249e+01 +7.85128498e+01 
 09    08  0.8889      -3.0       -0.0040         +9.07571e+01    +1.50e+00    +1.00447500e+00 +4.71614999e+00 +1.64492750e+01 +2.64968999e+01 +3.43390499e+01 +4.50640499e+01 +5.83272998e+01 
 09    09  1.0000      -3.0       +0.0000         +2.68404e+02    +1.50e+00    +2.97062499e+00 +1.08988000e+01 +2.02511749e+01 +4.15812249e+01 +5.55888249e+01 +6.38382748e+01 +7.21660748e+01 
 09    09  1.0000      -3.0       -0.0010         +2.65569e+02    +2.00e+00    +2.93924999e+00 +1.08762750e+01 +1.91670250e+01 +2.82712249e+01 +6.44521248e+01 +7.58989998e+01 +8.39229248e+01 
 09    09  1.0000      -3.0       -0.0020         +1.94206e+02    +3.00e+00    +2.14942499e+00 +7.03282498e+00 +1.80890749e+01 +2.65784999e+01 +3.72745499e+01 +7.38371748e+01 +1.10411700e+02 
 09    09  1.0000      -3.0       -0.0030         +1.97994e+02    +3.00e+00    +2.19134999e+00 +6.47212498e+00 +1.63476250e+01 +2.48594499e+01 +3.44763999e+01 +4.88173749e+01 +8.54880998e+01 
 09    09  1.0000      -3.0       -0.0040         +1.84051e+02    +3.00e+00    +2.03702499e+00 +6.16427498e+00 +1.44487750e+01 +2.43213999e+01 +3.31728999e+01 +4.20625499e+01 +6.03392498e+01 
 09    10  1.1111      -3.0       +0.0000         +2.94155e+02    +1.50e+00    +3.25562499e+00 +1.22884000e+01 +2.05890250e+01 +4.53439999e+01 +5.58359749e+01 +6.38527748e+01 +7.16404248e+01 
 09    10  1.1111      -3.0       -0.0010         +2.65820e+02    +2.00e+00    +2.94202499e+00 +9.87074997e+00 +1.96588749e+01 +2.86855499e+01 +7.15518748e+01 +8.00226998e+01 +8.72952248e+01 
 09    10  1.1111      -3.0       -0.0020         +2.59371e+02    +2.50e+00    +2.87064999e+00 +7.30412498e+00 +1.95346249e+01 +2.78084499e+01 +4.28931249e+01 +8.86709998e+01 +1.06414050e+02 
 09    10  1.1111      -3.0       -0.0030         +2.23745e+02    +3.00e+00    +2.47634999e+00 +6.92347498e+00 +1.83883499e+01 +2.64962749e+01 +3.58834999e+01 +6.18187498e+01 +1.02084625e+02 
 09    10  1.1111      -3.0       -0.0040         +2.02433e+02    +3.00e+00    +2.24047499e+00 +6.55934998e+00 +1.71471000e+01 +2.53341249e+01 +3.40067499e+01 +4.49181999e+01 +7.62813498e+01 
 09    12  1.3333      -3.0       +0.0000         +3.31007e+02    +1.50e+00    +3.66349999e+00 +1.41149750e+01 +2.28298499e+01 +4.95490249e+01 +5.69328499e+01 +6.42835998e+01 +7.15905748e+01 
 09    12  1.3333      -3.0       -0.0010         +3.11100e+02    +1.50e+00    +3.44317499e+00 +1.30586250e+01 +2.00768749e+01 +5.82326498e+01 +6.51792998e+01 +7.19665748e+01 +7.88822498e+01 
 09    12  1.3333      -3.0       -0.0020         +2.87394e+02    +2.50e+00    +3.18079999e+00 +8.18412498e+00 +2.05896250e+01 +2.83811499e+01 +7.95965498e+01 +9.39377998e+01 +1.01324075e+02 
 09    12  1.3333      -3.0       -0.0030         +2.86784e+02    +2.50e+00    +3.17404999e+00 +8.13229998e+00 +2.03592999e+01 +2.74952749e+01 +5.43640999e+01 +7.03762498e+01 +9.66771998e+01 
 09    12  1.3333      -3.0       -0.0040         +2.62308e+02    +3.00e+00    +2.90314999e+00 +6.81709998e+00 +1.95888500e+01 +2.65676749e+01 +3.51183499e+01 +6.52627498e+01 +8.07753248e+01 
 10    02  0.2000      -1.0       +0.0000         +8.32036e+01    +5.00e-01    +9.20874998e-01 +3.74319999e+00 +8.23444998e+00 +1.42887500e+01 +2.17022750e+01 +3.01263499e+01 +3.90349249e+01 
 10    02  0.2000      -2.0       +0.0000         +9.29775e+01    +1.50e+00    +1.02905000e+00 +3.97549999e+00 +9.76624997e+00 +1.75747500e+01 +2.79647999e+01 +4.00917499e+01 +5.01140999e+01 
 10    02  0.2000      -3.0       +0.0000         +1.01001e+02    +3.50e+00    +1.11785000e+00 +4.32687499e+00 +1.03563750e+01 +1.80136749e+01 +2.70258249e+01 +3.99876749e+01 +6.31065498e+01 
 10    02  0.2000       0.0       -0.0010         +7.08433e+01    +0.00e+00    +7.84074998e-01 +3.12017499e+00 +6.98792498e+00 +1.23110750e+01 +1.88583500e+01 +2.68275749e+01 +3.53324999e+01 
 10    02  0.2000      -1.5       -0.0010         +8.23407e+01    +2.50e+00    +9.11324998e-01 +3.64214999e+00 +7.80589998e+00 +1.38402500e+01 +2.18385499e+01 +3.34663749e+01 +4.47649999e+01 
 10    02  0.2000      -3.0       -0.0010         +8.59006e+01    +3.00e+00    +9.50724998e-01 +3.98162499e+00 +8.61462498e+00 +1.57731750e+01 +2.48876999e+01 +3.57004249e+01 +5.02870749e+01 
 10    02  0.2000       0.0       -0.0020         +6.33011e+01    +3.00e+00    +7.00599998e-01 +2.80089999e+00 +6.40652498e+00 +1.15604500e+01 +1.77859750e+01 +2.60516499e+01 +3.65299749e+01 
 10    02  0.2000      -1.5       -0.0020         +7.19546e+01    +2.50e+00    +7.96374998e-01 +3.15039999e+00 +7.13852498e+00 +1.28561250e+01 +2.03470499e+01 +2.95083999e+01 +4.01498749e+01 
 10    02  0.2000      -3.0       -0.0020         +8.29235e+01    +2.00e+00    +9.17774998e-01 +3.81967499e+00 +8.29967498e+00 +1.52627500e+01 +2.37047499e+01 +3.39649999e+01 +4.64638499e+01 
 10    02  0.2000      -3.0       +0.0020         +1.15548e+02    +0.00e+00    +1.27885000e+00 +4.97627499e+00 +1.07635250e+01 +1.86149000e+01 +2.72283499e+01 +3.61474249e+01 +4.60066249e+01 
 10    02  0.2000       0.0       -0.0030         +5.53072e+01    +3.00e+00    +6.12124998e-01 +2.51052499e+00 +5.66089999e+00 +1.03992000e+01 +1.66209000e+01 +2.38209499e+01 +3.31734749e+01 
 10    02  0.2000      -1.5       -0.0030         +7.18259e+01    +2.00e+00    +7.94949998e-01 +3.07779999e+00 +6.81029998e+00 +1.22725750e+01 +1.94230749e+01 +2.79183749e+01 +3.76826749e+01 
 10    02  0.2000      -3.0       -0.0030         +7.53451e+01    +2.50e+00    +8.33899998e-01 +3.23689999e+00 +7.00339998e+00 +1.25836250e+01 +1.96715750e+01 +2.84476499e+01 +3.82021999e+01 
 10    02  0.2000       0.0       -0.0040         +4.43609e+01    +3.00e+00    +4.90974999e-01 +2.02000000e+00 +4.64149999e+00 +9.12394998e+00 +1.52718500e+01 +2.40061249e+01 +3.33368749e+01 
 10    02  0.2000      -1.5       -0.0040         +6.27003e+01    +1.00e+00    +6.93949998e-01 +2.91327499e+00 +6.60689998e+00 +1.13186000e+01 +1.78881500e+01 +2.57404999e+01 +3.50777499e+01 
 10    02  0.2000      -3.0       -0.0040         +6.41391e+01    +1.00e+00    +7.09874998e-01 +2.92124999e+00 +6.59224998e+00 +1.15473750e+01 +1.79484000e+01 +2.60507249e+01 +3.51952499e+01 
 10    02  0.2000      -3.0       +0.0040         +8.03281e+01    +1.00e+00    +8.89049998e-01 +3.50039999e+00 +8.02777498e+00 +1.38341000e+01 +2.04466249e+01 +2.87906749e+01 +3.76917749e+01 
 10    03  0.3000       0.0       +0.0000         +6.91221e+01    +1.00e+00    +7.65024998e-01 +3.00182499e+00 +6.90407498e+00 +1.19020750e+01 +1.84412500e+01 +2.55326749e+01 +3.44022499e+01 
 10    03  0.3000      -1.0       +0.0000         +9.11072e+01    +0.00e+00    +1.00835000e+00 +3.97594999e+00 +8.81294998e+00 +1.52774500e+01 +2.30172249e+01 +3.19159499e+01 +4.12990249e+01 
 10    03  0.3000      -2.0       +0.0000         +9.84664e+01    +1.50e+00    +1.08980000e+00 +4.72474999e+00 +1.10998750e+01 +1.99946000e+01 +3.03229999e+01 +4.10741249e+01 +5.16652249e+01 
 10    03  0.3000      -3.0       +0.0000         +1.12869e+02    +3.00e+00    +1.24920000e+00 +4.79969999e+00 +1.11663250e+01 +2.04791250e+01 +3.15752249e+01 +4.96927749e+01 +6.94098748e+01 
 10    03  0.3000      -3.0       -0.0010         +9.66526e+01    +3.00e+00    +1.06972500e+00 +4.38329999e+00 +1.01088000e+01 +1.78579750e+01 +2.82363249e+01 +4.22585749e+01 +5.89252249e+01 
 10    03  0.3000      -3.0       -0.0020         +9.08203e+01    +3.00e+00    +1.00517500e+00 +4.00299999e+00 +9.01799998e+00 +1.60610500e+01 +2.54743749e+01 +3.65288249e+01 +5.01469749e+01 
 10    03  0.3000      -3.0       -0.0030         +8.22119e+01    +2.00e+00    +9.09899998e-01 +3.63907499e+00 +8.15694998e+00 +1.50272750e+01 +2.33851249e+01 +3.34880749e+01 +4.27161249e+01 
 10    03  0.3000      -3.0       -0.0040         +7.37707e+01    +1.50e+00    +8.16474998e-01 +3.28412499e+00 +7.69087498e+00 +1.37065000e+01 +2.14775500e+01 +3.05805999e+01 +4.09263249e+01 
 10    04  0.4000       0.0       +0.0000         +7.26481e+01    +1.00e+00    +8.04049998e-01 +3.28872499e+00 +7.33597498e+00 +1.29785000e+01 +1.97854250e+01 +2.75841499e+01 +3.66100499e+01 
 10    04  0.4000      -1.0       +0.0000         +9.52273e+01    +5.00e-01    +1.05395000e+00 +4.42647499e+00 +9.56859998e+00 +1.62630500e+01 +2.46296749e+01 +3.40800499e+01 +4.39525749e+01 
 10    04  0.4000      -2.0       +0.0000         +1.13689e+02    +1.50e+00    +1.25827500e+00 +4.96904999e+00 +1.18168000e+01 +2.18502499e+01 +3.29677249e+01 +4.37672499e+01 +5.42939999e+01 
 10    04  0.4000      -3.0       +0.0000         +1.22170e+02    +2.50e+00    +1.35215000e+00 +5.31844999e+00 +1.17959500e+01 +2.21160499e+01 +3.74668999e+01 +5.91899749e+01 +7.24610248e+01 
 10    04  0.4000       0.0       -0.0010         +8.15659e+01    +1.00e+00    +9.02749998e-01 +3.57739999e+00 +8.19052498e+00 +1.40469000e+01 +2.16307500e+01 +2.99263999e+01 +4.00420249e+01 
 10    04  0.4000      -1.5       -0.0010         +9.58733e+01    +3.00e+00    +1.06110000e+00 +4.36469999e+00 +9.38419998e+00 +1.76029000e+01 +2.80224249e+01 +4.03974249e+01 +5.72171499e+01 
 10    04  0.4000      -3.0       -0.0010         +1.02643e+02    +2.50e+00    +1.13602500e+00 +4.82197499e+00 +1.10788500e+01 +2.02288999e+01 +3.26005249e+01 +4.85755499e+01 +6.25778498e+01 
 10    04  0.4000       0.0       -0.0020         +7.38724e+01    +3.00e+00    +8.17599998e-01 +3.35927499e+00 +7.38952498e+00 +1.33353250e+01 +2.11410249e+01 +3.05966249e+01 +4.19072749e+01 
 10    04  0.4000      -1.5       -0.0020         +8.67725e+01    +3.00e+00    +9.60374998e-01 +3.75014999e+00 +8.57202498e+00 +1.51452000e+01 +2.37345749e+01 +3.47444749e+01 +4.80775999e+01 
 10    04  0.4000      -3.0       -0.0020         +9.07571e+01    +3.50e+00    +1.00447500e+00 +4.19054999e+00 +9.80817498e+00 +1.75647000e+01 +2.78001749e+01 +4.05312999e+01 +5.55761999e+01 
 10    04  0.4000      -3.0       +0.0020         +1.33417e+02    +0.00e+00    +1.47662500e+00 +5.90049999e+00 +1.28870000e+01 +2.12969749e+01 +3.12669499e+01 +4.14237999e+01 +5.13691249e+01 
 10    04  0.4000       0.0       -0.0030         +6.84490e+01    +2.50e+00    +7.57574998e-01 +3.00929999e+00 +7.03542498e+00 +1.23916500e+01 +1.91389499e+01 +2.84556749e+01 +3.77561999e+01 
 10    04  0.4000      -1.5       -0.0030         +8.12474e+01    +3.00e+00    +8.99224998e-01 +3.42664999e+00 +8.13364998e+00 +1.44660250e+01 +2.26683999e+01 +3.29261749e+01 +4.49518249e+01 
 10    04  0.4000      -3.0       -0.0030         +8.49225e+01    +1.50e+00    +9.39899998e-01 +3.96809999e+00 +9.38409998e+00 +1.68648250e+01 +2.62644249e+01 +3.76309999e+01 +5.14304999e+01 
 10    04  0.4000       0.0       -0.0040         +5.31342e+01    +2.50e+00    +5.88074998e-01 +2.54527499e+00 +5.91789998e+00 +1.06644250e+01 +2.03198499e+01 +2.85478499e+01 +3.86533999e+01 
 10    04  0.4000      -1.5       -0.0040         +7.22844e+01    +2.50e+00    +8.00024998e-01 +3.22304999e+00 +7.30704998e+00 +1.31763750e+01 +2.06128499e+01 +2.98432249e+01 +4.05197999e+01 
 10    04  0.4000      -3.0       -0.0040         +7.64090e+01    +1.50e+00    +8.45674998e-01 +3.57717499e+00 +8.54804998e+00 +1.58858000e+01 +2.44317499e+01 +3.36054749e+01 +4.56863749e+01 
 10    04  0.4000      -3.0       +0.0040         +9.17893e+01    +1.00e+00    +1.01590000e+00 +4.24224999e+00 +9.48649998e+00 +1.64476500e+01 +2.48349749e+01 +3.40730499e+01 +4.40752499e+01 
 10    05  0.5000       0.0       +0.0000         +7.92574e+01    +1.00e+00    +8.77199998e-01 +3.53234999e+00 +7.94022498e+00 +1.39101750e+01 +2.09034000e+01 +2.96046749e+01 +3.86172499e+01 
 10    05  0.5000      -1.0       +0.0000         +1.08667e+02     +0.0e-01    +1.20270000e+00 +4.54154999e+00 +1.03084250e+01 +1.76055750e+01 +2.62349999e+01 +3.61308749e+01 +4.63677249e+01 
 10    05  0.5000      -2.0       +0.0000         +1.20994e+02    +1.50e+00    +1.33912500e+00 +5.58149999e+00 +1.32227500e+01 +2.39439499e+01 +3.48847999e+01 +4.58770999e+01 +5.66355749e+01 
 10    05  0.5000      -3.0       +0.0000         +1.29586e+02    +2.00e+00    +1.43422500e+00 +6.26579998e+00 +1.36439250e+01 +2.54310499e+01 +4.45537999e+01 +6.15647498e+01 +7.31279248e+01 
 10    05  0.5000      -3.0       -0.0010         +1.01818e+02    +3.00e+00    +1.12690000e+00 +5.04527499e+00 +1.22736500e+01 +2.28872249e+01 +3.52016999e+01 +5.26204749e+01 +7.43051248e+01 
 10    05  0.5000      -3.0       -0.0020         +9.58191e+01    +1.50e+00    +1.06050000e+00 +4.82864999e+00 +1.16556500e+01 +2.16955749e+01 +3.32000499e+01 +4.41824499e+01 +6.01825248e+01 
 10    05  0.5000      -3.0       -0.0030         +8.86812e+01    +1.50e+00    +9.81499998e-01 +4.31884999e+00 +1.03209750e+01 +1.87808250e+01 +2.95162499e+01 +4.26615249e+01 +5.70638999e+01 
 10    05  0.5000      -3.0       -0.0040         +8.26614e+01    +1.50e+00    +9.14874998e-01 +3.81144999e+00 +9.07457498e+00 +1.70962250e+01 +2.64346249e+01 +3.85219749e+01 +5.11446499e+01 
 10    06  0.6000      -3.0       +0.0000         +1.26693e+02    +2.00e+00    +1.40220000e+00 +7.09934998e+00 +1.63158500e+01 +2.83579499e+01 +4.97246249e+01 +6.42426998e+01 +7.40388498e+01 
 10    06  0.6000       0.0       -0.0010         +9.68378e+01    +0.00e+00    +1.07177500e+00 +4.16439999e+00 +9.20827498e+00 +1.61501750e+01 +2.47253749e+01 +3.41512749e+01 +4.48882999e+01 
 10    06  0.6000      -1.5       -0.0010         +1.12534e+02    +2.50e+00    +1.24550000e+00 +5.09172499e+00 +1.16241000e+01 +2.13404499e+01 +3.46352499e+01 +5.02640499e+01 +6.40346248e+01 
 10    06  0.6000      -3.0       -0.0010         +1.06743e+02    +3.00e+00    +1.18140000e+00 +5.94772498e+00 +1.46563500e+01 +2.49970999e+01 +3.77320999e+01 +5.82594748e+01 +8.35265998e+01 
 10    06  0.6000       0.0       -0.0020         +8.83266e+01    +2.50e+00    +9.77574998e-01 +3.81774999e+00 +8.73674998e+00 +1.55930750e+01 +2.47447249e+01 +3.58085249e+01 +4.78803249e+01 
 10    06  0.6000      -1.5       -0.0020         +1.02444e+02    +2.50e+00    +1.13382500e+00 +4.64067499e+00 +1.05560500e+01 +1.88767750e+01 +2.98542999e+01 +4.37002749e+01 +5.90383249e+01 
 10    06  0.6000      -3.0       -0.0020         +9.75019e+01    +3.50e+00    +1.07912500e+00 +4.75127499e+00 +1.24695250e+01 +2.25370999e+01 +3.32239249e+01 +4.70525749e+01 +6.53815998e+01 
 10    06  0.6000      -3.0       +0.0020         +1.52689e+02    +5.00e-01    +1.68992500e+00 +7.75119998e+00 +1.59107000e+01 +2.46591249e+01 +3.42276999e+01 +4.52617999e+01 +5.59900499e+01 
 10    06  0.6000       0.0       -0.0030         +7.77124e+01    +1.00e+00    +8.60099998e-01 +3.64477499e+00 +8.27114998e+00 +1.45718500e+01 +2.29449999e+01 +3.25856749e+01 +4.37188749e+01 
 10    06  0.6000      -1.5       -0.0030         +1.04967e+02    +3.00e+00    +1.16175000e+00 +4.60679999e+00 +9.66779998e+00 +1.68076250e+01 +2.65413499e+01 +3.89732749e+01 +5.41761249e+01 
 10    06  0.6000      -3.0       -0.0030         +9.27922e+01    +1.50e+00    +1.02700000e+00 +4.39989999e+00 +1.09914000e+01 +2.08510750e+01 +3.14881749e+01 +4.29138749e+01 +5.65570499e+01 
 10    06  0.6000       0.0       -0.0040         +6.54854e+01    +2.00e+00    +7.24774998e-01 +3.05209999e+00 +7.47922498e+00 +1.42384250e+01 +2.36098999e+01 +3.32343499e+01 +4.37285999e+01 
 10    06  0.6000      -1.5       -0.0040         +8.76150e+01    +3.00e+00    +9.69699998e-01 +3.83559999e+00 +8.65859998e+00 +1.52517250e+01 +2.38809249e+01 +3.43575999e+01 +4.71882749e+01 
 10    06  0.6000      -3.0       -0.0040         +8.13446e+01    +1.50e+00    +9.00299998e-01 +3.90284999e+00 +1.02284750e+01 +1.93176249e+01 +2.99783499e+01 +4.07349749e+01 +5.28311499e+01 
 10    06  0.6000      -3.0       +0.0040         +1.06255e+02    +1.00e+00    +1.17600000e+00 +5.12212499e+00 +1.17571250e+01 +2.02064750e+01 +2.89636999e+01 +3.89758999e+01 +5.04220749e+01 
 10    07  0.7000      -3.0       +0.0000         +1.64225e+02    +2.00e+00    +1.81759999e+00 +8.58117498e+00 +1.77359250e+01 +2.94224249e+01 +5.21042249e+01 +6.41992748e+01 +7.32950498e+01 
 10    07  0.7000      -3.0       -0.0010         +1.11970e+02    +3.00e+00    +1.23925000e+00 +7.38654998e+00 +1.64234250e+01 +2.70168749e+01 +3.97856249e+01 +6.19902248e+01 +9.46816498e+01 
 10    07  0.7000      -3.0       -0.0020         +1.03113e+02    +3.00e+00    +1.14122500e+00 +6.11904999e+00 +1.54695500e+01 +2.49886749e+01 +3.51712749e+01 +5.07018999e+01 +7.92992998e+01 
 10    07  0.7000      -3.0       -0.0030         +9.23608e+01    +1.50e+00    +1.02222500e+00 +4.52712499e+00 +1.43130000e+01 +2.38709749e+01 +3.33313249e+01 +4.44270249e+01 +6.09071248e+01 
 10    07  0.7000      -3.0       -0.0040         +8.30793e+01    +1.50e+00    +9.19499998e-01 +4.03507499e+00 +1.18739500e+01 +2.26733749e+01 +3.18477499e+01 +4.14422249e+01 +5.40934999e+01 
 10    08  0.8000      -3.0       +0.0000         +2.29250e+02    +2.00e+00    +2.53727499e+00 +8.76227498e+00 +1.80542750e+01 +2.96191499e+01 +5.41745249e+01 +6.45750248e+01 +7.38137998e+01 
 10    08  0.8000       0.0       -0.0010         +1.10603e+02    +0.00e+00    +1.22412500e+00 +4.87302499e+00 +1.07636500e+01 +1.85247250e+01 +2.79418749e+01 +3.81028499e+01 +4.92786249e+01 
 10    08  0.8000      -1.5       -0.0010         +1.46968e+02    +2.00e+00    +1.62660000e+00 +6.03449998e+00 +1.35816250e+01 +2.52478249e+01 +4.21097749e+01 +5.60473249e+01 +6.75734498e+01 
 10    08  0.8000      -3.0       -0.0010         +1.11303e+02    +2.50e+00    +1.23187500e+00 +8.49479998e+00 +1.81038000e+01 +2.77499749e+01 +3.97440499e+01 +8.17885248e+01 +9.56669998e+01 
 10    08  0.8000       0.0       -0.0020         +1.01636e+02    +2.00e+00    +1.12487500e+00 +4.58282499e+00 +1.02653250e+01 +1.82481250e+01 +2.86372749e+01 +4.05513749e+01 +5.48572249e+01 
 10    08  0.8000      -1.5       -0.0020         +1.23804e+02    +3.00e+00    +1.37022500e+00 +5.53347499e+00 +1.22342250e+01 +2.09885999e+01 +3.35303249e+01 +5.13745249e+01 +7.02404498e+01 
 10    08  0.8000      -3.0       -0.0020         +1.07929e+02    +3.50e+00    +1.19452500e+00 +7.13789998e+00 +1.73497750e+01 +2.70701499e+01 +3.69462999e+01 +5.64085999e+01 +7.88088998e+01 
 10    08  0.8000      -3.0       +0.0020         +2.27558e+02    +2.50e+00    +2.51854999e+00 +9.06409998e+00 +1.67207250e+01 +2.51082999e+01 +3.52254249e+01 +4.85942749e+01 +6.03807249e+01 
 10    08  0.8000       0.0       -0.0030         +9.67700e+01    +1.50e+00    +1.07102500e+00 +4.22582499e+00 +9.62157498e+00 +1.69946750e+01 +2.65686499e+01 +3.72460749e+01 +5.05002249e+01 
 10    08  0.8000      -1.5       -0.0030         +1.27007e+02    +2.50e+00    +1.40567500e+00 +5.54087499e+00 +1.23590000e+01 +2.12451500e+01 +3.38113999e+01 +5.00193499e+01 +5.78476248e+01 
 10    08  0.8000      -3.0       -0.0030         +9.41317e+01    +1.00e+00    +1.04182500e+00 +7.64564998e+00 +1.53847750e+01 +2.44537999e+01 +3.29153749e+01 +4.43149499e+01 +6.42377748e+01 
 10    08  0.8000       0.0       -0.0040         +8.31810e+01    +1.50e+00    +9.20624998e-01 +3.53024999e+00 +8.89424998e+00 +1.79648499e+01 +2.69682249e+01 +3.71077499e+01 +4.94843999e+01 
 10    08  0.8000      -1.5       -0.0040         +1.07355e+02    +3.00e+00    +1.18817500e+00 +4.77287499e+00 +1.03926250e+01 +1.85553249e+01 +2.82098499e+01 +4.13515499e+01 +5.93565499e+01 
 10    08  0.8000      -3.0       -0.0040         +8.75676e+01    +1.50e+00    +9.69174998e-01 +4.20362499e+00 +1.52352500e+01 +2.56606999e+01 +3.44586499e+01 +4.43396749e+01 +5.51702999e+01 
 10    08  0.8000      -3.0       +0.0040         +1.20817e+02    +1.00e+00    +1.33717500e+00 +7.32697498e+00 +1.47753500e+01 +2.26758999e+01 +3.13543749e+01 +4.10679249e+01 +5.30633499e+01 
 10    09  0.9000      -3.0       +0.0000         +2.38147e+02    +2.00e+00    +2.63574999e+00 +9.18699998e+00 +1.91694999e+01 +3.54030249e+01 +5.59668999e+01 +6.56573498e+01 +7.42672498e+01 
 10    09  0.9000      -3.0       -0.0010         +2.11617e+02    +2.50e+00    +2.34212499e+00 +7.34889998e+00 +1.83850249e+01 +2.76117249e+01 +5.13982749e+01 +8.12814248e+01 +9.10964248e+01 
 10    09  0.9000      -3.0       -0.0020         +1.86917e+02    +3.00e+00    +2.06874999e+00 +6.67202498e+00 +1.60261500e+01 +2.60455999e+01 +3.58756249e+01 +5.69485999e+01 +9.30024748e+01 
 10    09  0.9000      -3.0       -0.0030         +1.66357e+02    +3.00e+00    +1.84119999e+00 +6.17732498e+00 +1.36079500e+01 +2.36539999e+01 +3.28848499e+01 +4.39967749e+01 +6.37509248e+01 
 10    09  0.9000      -3.0       -0.0040         +1.58178e+02    +1.50e+00    +1.75067500e+00 +5.82272498e+00 +1.23274750e+01 +2.25716249e+01 +3.17675999e+01 +4.11624249e+01 +5.29397749e+01 
 10    10  1.0000      -3.0       +0.0000         +2.67817e+02    +1.50e+00    +2.96412499e+00 +1.01671250e+01 +2.00826250e+01 +4.21781249e+01 +5.59517249e+01 +6.43609498e+01 +7.28080248e+01 
 10    10  1.0000       0.0       -0.0010         +1.26234e+02    +5.00e-01    +1.39712500e+00 +5.61047499e+00 +1.20791000e+01 +2.07752000e+01 +3.08326999e+01 +4.22006499e+01 +5.36052249e+01 
 10    10  1.0000      -1.5       -0.0010         +1.59127e+02    +2.00e+00    +1.76117500e+00 +7.04177498e+00 +1.59472750e+01 +3.10432999e+01 +4.76894749e+01 +5.92584498e+01 +6.99041498e+01 
 10    10  1.0000      -3.0       -0.0010         +2.42929e+02    +2.00e+00    +2.68867499e+00 +8.05027498e+00 +1.91499000e+01 +2.85146749e+01 +6.77114748e+01 +8.01312998e+01 +8.77876498e+01 
 10    10  1.0000       0.0       -0.0020         +1.18676e+02    +5.00e-01    +1.31347500e+00 +5.34719999e+00 +1.17713250e+01 +2.12192250e+01 +3.29043749e+01 +4.58686999e+01 +5.97952748e+01 
 10    10  1.0000      -1.5       -0.0020         +1.52628e+02    +2.50e+00    +1.68925000e+00 +6.53319998e+00 +1.40727000e+01 +2.49513999e+01 +3.96650499e+01 +6.22659248e+01 +8.30470748e+01 
 10    10  1.0000      -3.0       -0.0020         +2.24307e+02    +3.00e+00    +2.48257499e+00 +7.78184998e+00 +1.84094750e+01 +2.68371249e+01 +3.74238249e+01 +7.51474998e+01 +1.03899925e+02 
 10    10  1.0000      -3.0       +0.0020         +2.86283e+02    +2.50e+00    +3.16849999e+00 +1.04589500e+01 +1.79385749e+01 +2.53209499e+01 +3.68913499e+01 +5.15345499e+01 +6.50795748e+01 
 10    10  1.0000       0.0       -0.0030         +1.07314e+02    +1.00e+00    +1.18772500e+00 +4.95954999e+00 +1.12324250e+01 +1.95814999e+01 +3.04406749e+01 +4.29704999e+01 +5.61612749e+01 
 10    10  1.0000      -1.5       -0.0030         +1.46439e+02    +3.00e+00    +1.62075000e+00 +6.03952498e+00 +1.31486500e+01 +2.32463249e+01 +3.29111999e+01 +5.44948499e+01 +7.37465498e+01 
 10    10  1.0000      -3.0       -0.0030         +2.26616e+02    +3.00e+00    +2.50812499e+00 +6.82714998e+00 +1.83542749e+01 +2.63127499e+01 +3.57179749e+01 +6.33230248e+01 +8.03510748e+01 
 10    10  1.0000       0.0       -0.0040         +9.30498e+01    +1.50e+00    +1.02985000e+00 +4.28177499e+00 +1.12582750e+01 +2.02193249e+01 +3.03974249e+01 +4.23698249e+01 +5.45147499e+01 
 10    10  1.0000      -1.5       -0.0040         +1.27472e+02    +3.00e+00    +1.41082500e+00 +5.36984999e+00 +1.19691000e+01 +2.07414999e+01 +3.19534749e+01 +4.93004749e+01 +7.29468248e+01 
 10    10  1.0000      -3.0       -0.0040         +1.83825e+02    +3.50e+00    +2.03452499e+00 +6.00457499e+00 +1.35870750e+01 +2.43920999e+01 +3.33538499e+01 +4.28143999e+01 +5.62589999e+01 
 10    10  1.0000      -3.0       +0.0040         +2.09237e+02    +3.50e+00    +2.31577499e+00 +7.05412498e+00 +1.58511250e+01 +2.37201749e+01 +3.14747999e+01 +4.15991999e+01 +5.75072999e+01 
 10    12  1.2000      -3.0       +0.0000         +3.05510e+02    +1.50e+00    +3.38129999e+00 +1.33422000e+01 +2.03524499e+01 +4.64640249e+01 +5.68023249e+01 +6.39160248e+01 +7.14865748e+01 
 10    12  1.2000       0.0       -0.0010         +1.45278e+02    +0.00e+00    +1.60790000e+00 +6.30147498e+00 +1.36386000e+01 +2.32950999e+01 +3.41430249e+01 +4.53715499e+01 +5.72255999e+01 
 10    12  1.2000      -1.5       -0.0010         +1.90581e+02    +1.50e+00    +2.10930000e+00 +7.99004998e+00 +1.78524250e+01 +3.83345999e+01 +5.06573999e+01 +6.09627499e+01 +7.07296498e+01 
 10    12  1.2000      -3.0       -0.0010         +2.87830e+02    +2.00e+00    +3.18562499e+00 +1.07415750e+01 +1.95184499e+01 +2.91061749e+01 +7.27653998e+01 +8.03465998e+01 +8.74660498e+01 
 10    12  1.2000       0.0       -0.0020         +1.35653e+02    +5.00e-01    +1.50137500e+00 +6.14904998e+00 +1.34746750e+01 +2.38056249e+01 +3.70599249e+01 +5.04356499e+01 +6.33014248e+01 
 10    12  1.2000      -1.5       -0.0020         +1.73570e+02    +2.50e+00    +1.92102499e+00 +7.40479998e+00 +1.60624250e+01 +2.87558749e+01 +5.14349749e+01 +7.26682748e+01 +8.44293748e+01 
 10    12  1.2000      -3.0       -0.0020         +2.68470e+02    +2.50e+00    +2.97134999e+00 +8.26072498e+00 +2.04980999e+01 +2.82222499e+01 +3.76909249e+01 +9.60819498e+01 +1.07393250e+02 
 10    12  1.2000      -3.0       +0.0020         +3.29507e+02    +2.50e+00    +3.64689999e+00 +1.24440250e+01 +1.82146500e+01 +2.53695249e+01 +4.00887999e+01 +5.79494998e+01 +6.81902498e+01 
 10    12  1.2000       0.0       -0.0030         +1.24813e+02    +1.00e+00    +1.38140000e+00 +5.63742499e+00 +1.28550500e+01 +2.25773499e+01 +3.41333499e+01 +4.74441749e+01 +6.19209748e+01 
 10    12  1.2000      -1.5       -0.0030         +1.59678e+02    +2.50e+00    +1.76727500e+00 +6.58159998e+00 +1.44843500e+01 +2.48830249e+01 +4.25277499e+01 +6.51277998e+01 +8.10212748e+01 
 10    12  1.2000      -3.0       -0.0030         +2.56055e+02    +3.00e+00    +2.83394999e+00 +6.85514998e+00 +1.96496500e+01 +2.68645499e+01 +3.58001999e+01 +7.43604248e+01 +1.00870675e+02 
 10    12  1.2000       0.0       -0.0040         +1.08053e+02    +1.50e+00    +1.19590000e+00 +5.14757499e+00 +1.30925750e+01 +2.28937999e+01 +3.41352499e+01 +4.58956249e+01 +5.92069748e+01 
 10    12  1.2000      -1.5       -0.0040         +1.54004e+02    +3.00e+00    +1.70447500e+00 +6.24729998e+00 +1.41056750e+01 +2.38734749e+01 +3.82847249e+01 +5.57881999e+01 +7.83217498e+01 
 10    12  1.2000      -3.0       -0.0040         +2.43806e+02    +3.50e+00    +2.69837499e+00 +6.16104998e+00 +1.73101750e+01 +2.59213999e+01 +3.37900999e+01 +4.37923999e+01 +7.91494748e+01 
 10    12  1.2000      -3.0       +0.0040         +2.50912e+02    +3.50e+00    +2.77702499e+00 +7.73714998e+00 +1.78487750e+01 +2.48083499e+01 +3.25388999e+01 +4.49743999e+01 +6.30479748e+01 
 11    02  0.1818      -3.0       +0.0000         +9.13195e+01    +3.00e+00    +1.01070000e+00 +4.25324999e+00 +9.58812498e+00 +1.71014000e+01 +2.72504749e+01 +4.37988749e+01 +6.43798248e+01 
 11    02  0.1818      -3.0       -0.0010         +9.02940e+01    +3.00e+00    +9.99349997e-01 +3.88519999e+00 +8.88007498e+00 +1.58071000e+01 +2.22333249e+01 +3.31519249e+01 +4.63901499e+01 
 11    02  0.1818      -3.0       -0.0020         +8.47689e+01    +2.00e+00    +9.38199998e-01 +3.59769999e+00 +8.09119998e+00 +1.47898500e+01 +2.31206999e+01 +3.29560749e+01 +4.45975749e+01 
 11    02  0.1818      -3.0       -0.0030         +6.97455e+01    +1.00e+00    +7.71924998e-01 +3.18947499e+00 +7.13059998e+00 +1.26688250e+01 +1.94354749e+01 +2.84161499e+01 +3.80114499e+01 
 11    02  0.1818      -3.0       -0.0040         +6.41911e+01    +5.00e-01    +7.10449998e-01 +2.92729999e+00 +6.45904998e+00 +1.15725500e+01 +1.80295999e+01 +2.57689249e+01 +3.49485499e+01 
 11    03  0.2727      -3.0       +0.0000         +9.89136e+01    +3.00e+00    +1.09475000e+00 +4.51879999e+00 +1.03633000e+01 +1.90593999e+01 +3.03098499e+01 +4.92169249e+01 +6.76798498e+01 
 11    03  0.2727      -3.0       -0.0010         +9.41227e+01    +3.00e+00    +1.04172500e+00 +3.80179999e+00 +8.86267498e+00 +1.57746500e+01 +2.53596499e+01 +3.68722499e+01 +5.09379249e+01 
 11    03  0.2727      -3.0       -0.0020         +8.83627e+01    +2.00e+00    +9.77974997e-01 +3.85497499e+00 +8.78222498e+00 +1.59050750e+01 +2.52088249e+01 +3.58078749e+01 +4.93454249e+01 
 11    03  0.2727      -3.0       -0.0030         +7.37640e+01    +1.50e+00    +8.16399998e-01 +3.32649999e+00 +7.65637498e+00 +1.36756750e+01 +2.11816749e+01 +3.01194499e+01 +4.09731499e+01 
 11    03  0.2727      -3.0       -0.0040         +7.09382e+01    +1.00e+00    +7.85124998e-01 +3.17177499e+00 +7.11039998e+00 +1.24689000e+01 +1.93435499e+01 +2.77546999e+01 +3.77721749e+01 
 11    04  0.3636      -3.0       +0.0000         +1.05157e+02    +2.50e+00    +1.16385000e+00 +4.98967499e+00 +1.15136750e+01 +2.19368499e+01 +3.82941249e+01 +5.70403249e+01 +7.17416998e+01 
 11    04  0.3636      -3.0       -0.0010         +9.85567e+01    +2.50e+00    +1.09080000e+00 +4.56674999e+00 +1.06568750e+01 +1.93571749e+01 +3.05772499e+01 +4.52685749e+01 +5.88113249e+01 
 11    04  0.3636      -3.0       -0.0020         +8.98309e+01    +2.50e+00    +9.94224997e-01 +4.16087499e+00 +9.49887498e+00 +1.70261500e+01 +2.73385749e+01 +3.96863499e+01 +4.99722749e+01 
 11    04  0.3636      -3.0       -0.0030         +8.00525e+01    +2.00e+00    +8.85999998e-01 +3.58044999e+00 +8.28169998e+00 +1.53832000e+01 +2.41318749e+01 +3.43126499e+01 +4.73298749e+01 
 11    04  0.3636      -3.0       -0.0040         +6.97749e+01    +1.50e+00    +7.72249998e-01 +3.22414999e+00 +7.38839998e+00 +1.38954250e+01 +2.13717250e+01 +3.07115499e+01 +4.13445749e+01 
 11    05  0.4545      -3.0       +0.0000         +1.15929e+02    +2.00e+00    +1.28307500e+00 +5.73529999e+00 +1.37734250e+01 +2.53666499e+01 +4.19529749e+01 +5.91850249e+01 +7.22279248e+01 
 11    05  0.4545      -3.0       -0.0010         +1.02336e+02    +2.50e+00    +1.13262500e+00 +5.00022499e+00 +1.18132250e+01 +2.14048000e+01 +3.42482499e+01 +4.98478999e+01 +6.22999498e+01 
 11    05  0.4545      -3.0       -0.0020         +8.98784e+01    +1.50e+00    +9.94749998e-01 +4.37544999e+00 +1.05915750e+01 +1.93954750e+01 +3.03131499e+01 +4.36965749e+01 +5.94652498e+01 
 11    05  0.4545      -3.0       -0.0030         +8.32058e+01    +2.00e+00    +9.20899998e-01 +3.82954999e+00 +8.81179998e+00 +1.67702750e+01 +2.63062249e+01 +3.76870999e+01 +5.06181999e+01 
 11    05  0.4545      -3.0       -0.0040         +7.88147e+01    +1.50e+00    +8.72299998e-01 +3.47119999e+00 +8.66357498e+00 +1.57719000e+01 +2.46609749e+01 +3.55696749e+01 +4.82063249e+01 
 11    06  0.5455      -3.0       +0.0000         +1.18276e+02    +2.50e+00    +1.30905000e+00 +6.64372498e+00 +1.59322250e+01 +2.65419499e+01 +4.55751499e+01 +6.25706998e+01 +7.40480748e+01 
 11    06  0.5455      -3.0       -0.0010         +1.02245e+02    +3.00e+00    +1.13162500e+00 +5.30919999e+00 +1.35684500e+01 +2.35688249e+01 +3.57248999e+01 +5.23489249e+01 +7.56098248e+01 
 11    06  0.5455      -3.0       -0.0020         +9.47823e+01    +1.50e+00    +1.04902500e+00 +4.74194999e+00 +1.20953250e+01 +2.26037249e+01 +3.33085499e+01 +4.64848999e+01 +6.56160248e+01 
 11    06  0.5455      -3.0       -0.0030         +8.99507e+01    +1.50e+00    +9.95549997e-01 +4.30394999e+00 +9.84869997e+00 +1.97421499e+01 +2.93156749e+01 +4.03459249e+01 +5.34775499e+01 
 11    06  0.5455      -3.0       -0.0040         +8.03055e+01    +2.00e+00    +8.88799998e-01 +3.55969999e+00 +9.09457498e+00 +1.72247250e+01 +2.77868999e+01 +3.76426249e+01 +4.90933499e+01 
 11    07  0.6364      -3.0       +0.0000         +1.31066e+02    +2.00e+00    +1.45060000e+00 +7.85567498e+00 +1.70723000e+01 +2.78269249e+01 +5.03278249e+01 +6.44914248e+01 +7.41153248e+01 
 11    07  0.6364      -3.0       -0.0010         +1.10147e+02    +3.00e+00    +1.21907500e+00 +6.39039998e+00 +1.56334000e+01 +2.52538499e+01 +3.70420499e+01 +6.00573499e+01 +9.05319498e+01 
 11    07  0.6364      -3.0       -0.0020         +9.60427e+01    +1.00e+00    +1.06297500e+00 +5.48699999e+00 +1.39280000e+01 +2.39724749e+01 +3.38580749e+01 +4.64439999e+01 +6.84325248e+01 
 11    07  0.6364      -3.0       -0.0030         +8.79584e+01    +1.50e+00    +9.73499998e-01 +4.33462499e+00 +1.33427500e+01 +2.20411249e+01 +3.13295749e+01 +4.19640999e+01 +5.54158499e+01 
 11    07  0.6364      -3.0       -0.0040         +8.01926e+01    +1.50e+00    +8.87549998e-01 +3.88972499e+00 +1.03404750e+01 +2.14688999e+01 +3.08745749e+01 +4.04024999e+01 +5.19968749e+01 
 11    08  0.7273      -3.0       +0.0000         +1.87514e+02    +2.00e+00    +2.07534999e+00 +7.60097498e+00 +1.75417250e+01 +2.90446499e+01 +5.16697499e+01 +6.50691248e+01 +7.46930248e+01 
 11    08  0.7273      -3.0       -0.0010         +1.71108e+02    +3.00e+00    +1.89377500e+00 +6.92904998e+00 +1.61304250e+01 +2.48102499e+01 +3.57902499e+01 +6.67775248e+01 +9.23098498e+01 
 11    08  0.7273      -3.0       -0.0020         +9.63002e+01    +1.00e+00    +1.06582500e+00 +6.56609998e+00 +1.49772250e+01 +2.47630499e+01 +3.46283999e+01 +4.79964249e+01 +7.33252998e+01 
 11    08  0.7273      -3.0       -0.0030         +1.40103e+02    +1.50e+00    +1.55062500e+00 +4.41367499e+00 +1.33668000e+01 +2.32723249e+01 +3.25222999e+01 +4.32607749e+01 +5.73446499e+01 
 11    08  0.7273      -3.0       -0.0040         +1.13811e+02    +1.50e+00    +1.25962500e+00 +3.24794999e+00 +1.22323250e+01 +2.12238249e+01 +3.04674999e+01 +4.01637249e+01 +5.09189499e+01 
 11    09  0.8182      -3.0       +0.0000         +2.13662e+02    +2.00e+00    +2.36474999e+00 +7.87739998e+00 +1.91279000e+01 +3.05261749e+01 +5.50788499e+01 +6.65257248e+01 +7.54586748e+01 
 11    09  0.8182      -3.0       -0.0010         +2.06996e+02    +2.50e+00    +2.29097499e+00 +7.50909998e+00 +1.61023500e+01 +2.56872749e+01 +3.98411249e+01 +7.97620498e+01 +9.13333498e+01 
 11    09  0.8182      -3.0       -0.0020         +1.88169e+02    +3.00e+00    +2.08260000e+00 +6.79732498e+00 +1.68987000e+01 +2.58375249e+01 +3.60354249e+01 +4.86367499e+01 +7.47033748e+01 
 11    09  0.8182      -3.0       -0.0030         +1.58836e+02    +3.00e+00    +1.75795000e+00 +6.31164998e+00 +1.32246500e+01 +2.37717249e+01 +3.33339999e+01 +4.36781249e+01 +6.35859998e+01 
 11    09  0.8182      -3.0       -0.0040         +1.44013e+02    +1.50e+00    +1.59390000e+00 +5.86139998e+00 +1.18372750e+01 +2.28871249e+01 +3.19910749e+01 +4.15264249e+01 +5.36924749e+01 
 11    10  0.9091      -3.0       +0.0000         +2.33460e+02    +2.00e+00    +2.58387499e+00 +8.58109998e+00 +1.97522249e+01 +3.46613499e+01 +5.71001499e+01 +6.66074498e+01 +7.50948248e+01 
 11    10  0.9091      -3.0       -0.0010         +2.18290e+02    +2.50e+00    +2.41597499e+00 +7.30304998e+00 +1.83415499e+01 +2.73622749e+01 +3.90120999e+01 +8.46378998e+01 +9.41558498e+01 
 11    10  0.9091      -3.0       -0.0020         +1.77460e+02    +3.00e+00    +1.96407500e+00 +6.45822498e+00 +1.58097250e+01 +2.52850999e+01 +3.49011499e+01 +4.85631499e+01 +9.54486248e+01 
 11    10  0.9091      -3.0       -0.0030         +1.78404e+02    +3.00e+00    +1.97452499e+00 +6.22702498e+00 +1.41616500e+01 +2.44756249e+01 +3.34285999e+01 +4.40900749e+01 +6.76366498e+01 
 11    10  0.9091      -3.0       -0.0040         +1.49059e+02    +1.50e+00    +1.64975000e+00 +6.31804998e+00 +1.19429250e+01 +2.39829249e+01 +3.29516499e+01 +4.23951499e+01 +5.40249499e+01 
 11    12  1.0909      -3.0       +0.0000         +2.81221e+02    +1.50e+00    +3.11247499e+00 +1.10697500e+01 +2.05672499e+01 +4.09689249e+01 +5.78547249e+01 +6.59281748e+01 +7.37080248e+01 
 11    12  1.0909      -3.0       -0.0010         +2.69405e+02    +2.00e+00    +2.98169999e+00 +9.15787498e+00 +1.98985000e+01 +2.87482499e+01 +7.09154998e+01 +7.95375748e+01 +8.74181748e+01 
 11    12  1.0909      -3.0       -0.0020         +2.50132e+02    +3.00e+00    +2.76839999e+00 +6.99029998e+00 +1.93701749e+01 +2.72428999e+01 +3.77852749e+01 +8.78165748e+01 +1.08031575e+02 
 11    12  1.0909      -3.0       -0.0030         +2.43252e+02    +3.00e+00    +2.69224999e+00 +6.39702498e+00 +1.86446499e+01 +2.62067499e+01 +3.49164999e+01 +5.52662249e+01 +9.12963748e+01 
 11    12  1.0909      -3.0       -0.0040         +2.24271e+02    +3.00e+00    +2.48217499e+00 +6.29907498e+00 +1.61655750e+01 +2.59730999e+01 +3.44202749e+01 +4.36192999e+01 +7.79782998e+01 
 12    02  0.1667       0.0       +0.0000         +6.42973e+01    +0.00e+00    +7.11624998e-01 +2.73189999e+00 +6.23627498e+00 +1.08876000e+01 +1.65843750e+01 +2.36581999e+01 +3.14318749e+01 
 12    02  0.1667      -1.0       +0.0000         +8.07256e+01    +0.00e+00    +8.93449998e-01 +3.52527499e+00 +7.97802498e+00 +1.38937250e+01 +2.10640250e+01 +2.91209749e+01 +3.81195749e+01 
 12    02  0.1667      -2.0       +0.0000         +8.81436e+01    +2.00e+00    +9.75549998e-01 +3.95957499e+00 +9.26257498e+00 +1.64599750e+01 +2.67368499e+01 +3.77591249e+01 +4.98923499e+01 
 12    02  0.1667      -3.0       +0.0000         +9.37997e+01    +3.50e+00    +1.03815000e+00 +4.22557499e+00 +9.62794998e+00 +1.74312000e+01 +2.79938249e+01 +3.94519749e+01 +5.48949999e+01 
 12    02  0.1667       0.0       -0.0010         +6.66645e+01    +5.00e-01    +7.37824998e-01 +3.04999999e+00 +6.73474998e+00 +1.19488750e+01 +1.83982750e+01 +2.60845249e+01 +3.45442749e+01 
 12    02  0.1667      -1.5       -0.0010         +7.76175e+01    +3.00e+00    +8.59049998e-01 +3.25687499e+00 +7.36299998e+00 +1.33508000e+01 +2.09857250e+01 +3.12261749e+01 +4.30083999e+01 
 12    02  0.1667      -3.0       -0.0010         +8.61558e+01    +2.50e+00    +9.53549998e-01 +3.92369999e+00 +8.80294998e+00 +1.56846500e+01 +2.46299749e+01 +3.58714249e+01 +4.65655499e+01 
 12    02  0.1667       0.0       -0.0020         +5.89845e+01    +3.00e+00    +6.52824998e-01 +2.76962499e+00 +6.04124998e+00 +1.08901500e+01 +1.72531500e+01 +2.46027999e+01 +3.50164499e+01 
 12    02  0.1667      -1.5       -0.0020         +7.19230e+01    +3.00e+00    +7.96024998e-01 +3.07369999e+00 +7.01232498e+00 +1.26167000e+01 +1.75874000e+01 +2.60645499e+01 +3.58467249e+01 
 12    02  0.1667      -3.0       -0.0020         +8.03213e+01    +3.00e+00    +8.88974998e-01 +3.74144999e+00 +8.17882498e+00 +1.45838250e+01 +2.27789999e+01 +3.31137749e+01 +4.50324999e+01 
 12    02  0.1667      -3.0       +0.0020         +1.10915e+02    +0.00e+00    +1.22757500e+00 +4.82329999e+00 +1.06228000e+01 +1.78240499e+01 +2.64770999e+01 +3.52160499e+01 +4.50264999e+01 
 12    02  0.1667       0.0       -0.0030         +5.20138e+01    +3.00e+00    +5.75674999e-01 +2.44759999e+00 +5.31547499e+00 +9.98989997e+00 +1.58907500e+01 +2.33589249e+01 +3.23214499e+01 
 12    02  0.1667      -1.5       -0.0030         +6.41572e+01    +5.00e-01    +7.10074998e-01 +2.84082499e+00 +6.23282498e+00 +1.11814750e+01 +1.75109500e+01 +2.53437749e+01 +3.45344499e+01 
 12    02  0.1667      -3.0       -0.0030         +7.40305e+01    +2.00e+00    +8.19349998e-01 +3.23194999e+00 +7.27907498e+00 +1.28866000e+01 +2.02317250e+01 +2.88551749e+01 +3.89941999e+01 
 12    02  0.1667       0.0       -0.0040         +4.24522e+01    +3.00e+00    +4.69849999e-01 +1.91067500e+00 +4.38779999e+00 +7.96742498e+00 +1.38993250e+01 +2.08884500e+01 +3.39885499e+01 
 12    02  0.1667      -1.5       -0.0040         +6.04279e+01    +3.00e+00    +6.68799998e-01 +2.65179999e+00 +5.80929998e+00 +1.06457750e+01 +1.63970000e+01 +2.36283999e+01 +3.22438249e+01 
 12    02  0.1667      -3.0       -0.0040         +6.62737e+01    +3.50e+00    +7.33499998e-01 +2.86454999e+00 +6.47154998e+00 +1.15833000e+01 +1.78668750e+01 +2.55258999e+01 +3.44065249e+01 
 12    02  0.1667      -3.0       +0.0040         +7.61583e+01    +5.00e-01    +8.42899998e-01 +3.40369999e+00 +7.51032498e+00 +1.31036750e+01 +1.99211749e+01 +2.76167749e+01 +3.65272999e+01 
 12    03  0.2500       0.0       +0.0000         +6.62060e+01    +5.00e-01    +7.32749998e-01 +3.02812499e+00 +6.53987498e+00 +1.14491500e+01 +1.76582500e+01 +2.48907499e+01 +3.30410999e+01 
 12    03  0.2500      -1.0       +0.0000         +8.59096e+01    +0.00e+00    +9.50824998e-01 +3.70219999e+00 +8.34507498e+00 +1.47717750e+01 +2.22678749e+01 +3.05497749e+01 +4.00794249e+01 
 12    03  0.2500      -2.0       +0.0000         +9.73370e+01    +2.00e+00    +1.07730000e+00 +4.36904999e+00 +1.00289250e+01 +1.83769500e+01 +2.95585499e+01 +4.04650499e+01 +5.06940999e+01 
 12    03  0.2500      -3.0       +0.0000         +9.97788e+01    +3.00e+00    +1.10432500e+00 +4.54817499e+00 +1.02235500e+01 +1.88099249e+01 +3.09664499e+01 +4.35718999e+01 +6.68584748e+01 
 12    03  0.2500      -3.0       -0.0010         +8.25801e+01    +3.00e+00    +9.13974998e-01 +3.84909999e+00 +8.56059998e+00 +1.55074000e+01 +2.49265749e+01 +3.56996999e+01 +4.96763249e+01 
 12    03  0.2500      -3.0       -0.0020         +7.99757e+01    +2.50e+00    +8.85149998e-01 +3.60472499e+00 +8.12959998e+00 +1.44142000e+01 +2.29673499e+01 +3.29976999e+01 +4.47171999e+01 
 12    03  0.2500      -3.0       -0.0030         +7.73464e+01    +1.50e+00    +8.56049998e-01 +3.36952499e+00 +7.73714998e+00 +1.38742250e+01 +2.16497750e+01 +3.09337749e+01 +4.21313249e+01 
 12    03  0.2500      -3.0       -0.0040         +6.83473e+01    +1.50e+00    +7.56449998e-01 +2.89649999e+00 +6.82112498e+00 +1.22006250e+01 +1.88469000e+01 +2.70325499e+01 +3.64845249e+01 
 12    04  0.3333      -1.0       +0.0000         +9.32666e+01    +0.00e+00    +1.03225000e+00 +4.00457499e+00 +9.04282498e+00 +1.54555250e+01 +2.33478499e+01 +3.23128499e+01 +4.19123749e+01 
 12    04  0.3333      -2.0       +0.0000         +1.03955e+02    +1.00e+00    +1.15055000e+00 +4.84197499e+00 +1.10071000e+01 +1.94230250e+01 +3.07589749e+01 +4.16665749e+01 +5.31744999e+01 
 12    04  0.3333      -3.0       +0.0000         +1.04732e+02    +2.50e+00    +1.15915000e+00 +4.83774999e+00 +1.16586250e+01 +2.14453250e+01 +3.36153499e+01 +5.25807249e+01 +6.97348748e+01 
 12    04  0.3333       0.0       -0.0010         +7.84984e+01    +0.00e+00    +8.68799998e-01 +3.45112499e+00 +7.73037498e+00 +1.31926500e+01 +2.05461000e+01 +2.86893999e+01 +3.82037749e+01 
 12    04  0.3333      -1.5       -0.0010         +9.14302e+01    +3.00e+00    +1.01192500e+00 +3.95567499e+00 +8.73479998e+00 +1.58702500e+01 +2.53328499e+01 +3.74663999e+01 +5.23565999e+01 
 12    04  0.3333      -3.0       -0.0010         +9.64967e+01    +2.50e+00    +1.06800000e+00 +4.28849999e+00 +9.98562498e+00 +1.81098249e+01 +2.95625499e+01 +4.28439499e+01 +5.91316498e+01 
 12    04  0.3333       0.0       -0.0020         +6.94835e+01    +3.00e+00    +7.69024998e-01 +3.07827499e+00 +6.94889998e+00 +1.26882000e+01 +1.96121249e+01 +2.81687499e+01 +3.95206749e+01 
 12    04  0.3333      -1.5       -0.0020         +8.53449e+01    +2.50e+00    +9.44574998e-01 +3.75984999e+00 +8.33197498e+00 +1.47408250e+01 +2.31344499e+01 +3.37937249e+01 +4.40217999e+01 
 12    04  0.3333      -3.0       -0.0020         +9.16832e+01    +3.00e+00    +1.01472500e+00 +4.04299999e+00 +9.16312498e+00 +1.65378000e+01 +2.62202249e+01 +3.83889749e+01 +5.27841999e+01 
 12    04  0.3333      -3.0       +0.0020         +1.24703e+02    +0.00e+00    +1.38017500e+00 +5.47419999e+00 +1.19082000e+01 +2.05293999e+01 +2.96569749e+01 +3.93963749e+01 +4.91538499e+01 
 12    04  0.3333       0.0       -0.0030         +5.93911e+01    +2.00e+00    +6.57324998e-01 +2.97407499e+00 +6.19932498e+00 +1.17963500e+01 +1.83163999e+01 +2.61756249e+01 +3.55590249e+01 
 12    04  0.3333      -1.5       -0.0030         +7.54920e+01    +3.00e+00    +8.35524998e-01 +3.38619999e+00 +7.55219998e+00 +1.35508500e+01 +2.13839999e+01 +3.08263999e+01 +4.22605499e+01 
 12    04  0.3333      -3.0       -0.0030         +8.03462e+01    +2.00e+00    +8.89249998e-01 +3.57237499e+00 +8.39062498e+00 +1.53712000e+01 +2.42269749e+01 +3.45636749e+01 +4.55304749e+01 
 12    04  0.3333       0.0       -0.0040         +5.17518e+01    +2.50e+00    +5.72774999e-01 +2.37562499e+00 +5.34699999e+00 +9.97592498e+00 +1.65394000e+01 +2.75649749e+01 +3.68082999e+01 
 12    04  0.3333      -1.5       -0.0040         +6.92011e+01    +2.50e+00    +7.65899998e-01 +3.05054999e+00 +6.80204998e+00 +1.20972000e+01 +1.89457500e+01 +2.74380249e+01 +3.72169499e+01 
 12    04  0.3333      -3.0       -0.0040         +7.17175e+01    +2.00e+00    +7.93749998e-01 +3.28644999e+00 +7.63932498e+00 +1.39046750e+01 +2.19819499e+01 +3.17342749e+01 +4.24894999e+01 
 12    04  0.3333      -3.0       +0.0040         +8.83424e+01    +1.00e+00    +9.77749997e-01 +3.85782499e+00 +8.87469998e+00 +1.52742750e+01 +2.33182499e+01 +3.21163249e+01 +4.15325499e+01 
 12    05  0.4167       0.0       +0.0000         +7.52232e+01    +5.00e-01    +8.32549998e-01 +3.38479999e+00 +7.43867498e+00 +1.29613250e+01 +1.98708499e+01 +2.78232999e+01 +3.65144499e+01 
 12    05  0.4167      -1.0       +0.0000         +9.89114e+01    +0.00e+00    +1.09472500e+00 +4.28087499e+00 +9.62749998e+00 +1.65678250e+01 +2.47722249e+01 +3.38364999e+01 +4.41360749e+01 
 12    05  0.4167      -2.0       +0.0000         +1.15071e+02    +1.50e+00    +1.27357500e+00 +5.06467499e+00 +1.20026750e+01 +2.14852250e+01 +3.29278249e+01 +4.39767749e+01 +5.47420749e+01 
 12    05  0.4167      -3.0       +0.0000         +1.12209e+02    +2.50e+00    +1.24190000e+00 +5.10514999e+00 +1.21855250e+01 +2.28748749e+01 +3.90579999e+01 +5.90656248e+01 +7.30961998e+01 
 12    05  0.4167      -3.0       -0.0010         +1.00531e+02    +2.50e+00    +1.11265000e+00 +4.91919999e+00 +1.14480750e+01 +2.10800750e+01 +3.35176249e+01 +4.94670749e+01 +6.10169249e+01 
 12    05  0.4167      -3.0       -0.0020         +8.37954e+01    +2.00e+00    +9.27424998e-01 +4.12564999e+00 +9.75539997e+00 +1.76403750e+01 +2.80835249e+01 +3.99717749e+01 +5.45005749e+01 
 12    05  0.4167      -3.0       -0.0030         +8.11887e+01    +2.00e+00    +8.98574998e-01 +3.67807499e+00 +8.92082498e+00 +1.59019250e+01 +2.53431499e+01 +3.62345249e+01 +4.88831999e+01 
 12    05  0.4167      -3.0       -0.0040         +7.75633e+01    +2.00e+00    +8.58449998e-01 +3.41632499e+00 +8.19482498e+00 +1.49076500e+01 +2.37019999e+01 +3.41998499e+01 +4.54731249e+01 
 12    06  0.5000       0.0       +0.0000         +7.86769e+01    +1.00e+00    +8.70774998e-01 +3.55089999e+00 +7.95014998e+00 +1.38168500e+01 +2.11273249e+01 +2.95178499e+01 +3.85928249e+01 
 12    06  0.5000      -1.0       +0.0000         +1.05941e+02    +5.00e-01    +1.17252500e+00 +4.74034999e+00 +1.02007250e+01 +1.75990250e+01 +2.64293749e+01 +3.63007749e+01 +4.64550749e+01 
 12    06  0.5000      -2.0       +0.0000         +1.23433e+02    +1.50e+00    +1.36612500e+00 +5.58869999e+00 +1.31155750e+01 +2.31843749e+01 +3.38734499e+01 +4.56698499e+01 +5.69392249e+01 
 12    06  0.5000      -3.0       +0.0000         +1.18714e+02    +2.50e+00    +1.31390000e+00 +5.98977498e+00 +1.40016500e+01 +2.47679999e+01 +3.92512499e+01 +6.26295498e+01 +7.51638248e+01 
 12    06  0.5000       0.0       -0.0010         +8.82362e+01    +0.00e+00    +9.76574997e-01 +3.82499999e+00 +8.56524998e+00 +1.48944750e+01 +2.30147249e+01 +3.23091749e+01 +4.22707499e+01 
 12    06  0.5000      -1.5       -0.0010         +1.06307e+02    +2.50e+00    +1.17657500e+00 +4.64112499e+00 +1.05396250e+01 +1.83770000e+01 +2.98753999e+01 +4.63253499e+01 +6.15515998e+01 
 12    06  0.5000      -3.0       -0.0010         +1.07777e+02    +1.50e+00    +1.19285000e+00 +5.27742499e+00 +1.37179250e+01 +2.36246749e+01 +3.33716749e+01 +5.06991499e+01 +6.79439748e+01 
 12    06  0.5000       0.0       -0.0020         +7.95420e+01    +2.00e+00    +8.80349998e-01 +3.54719999e+00 +7.94144998e+00 +1.42064500e+01 +2.24279499e+01 +3.22165749e+01 +4.39246999e+01 
 12    06  0.5000      -1.5       -0.0020         +9.57784e+01    +1.00e+00    +1.06005000e+00 +4.44037499e+00 +1.01655000e+01 +1.78614749e+01 +2.79860249e+01 +3.75067999e+01 +5.06458999e+01 
 12    06  0.5000      -3.0       -0.0020         +9.43870e+01    +1.50e+00    +1.04465000e+00 +4.50702499e+00 +1.10456500e+01 +2.11499749e+01 +3.15724249e+01 +4.36171499e+01 +6.10036749e+01 
 12    06  0.5000      -3.0       +0.0020         +1.35807e+02    +5.00e-01    +1.50307500e+00 +6.91514998e+00 +1.43822750e+01 +2.29373249e+01 +3.22518749e+01 +4.30519499e+01 +5.39641499e+01 
 12    06  0.5000       0.0       -0.0030         +6.93412e+01    +1.50e+00    +7.67449998e-01 +3.17487499e+00 +7.55612498e+00 +1.35843500e+01 +2.09882000e+01 +2.98332999e+01 +4.05979499e+01 
 12    06  0.5000      -1.5       -0.0030         +8.64608e+01    +3.00e+00    +9.56924998e-01 +3.86354999e+00 +8.67604998e+00 +1.54413750e+01 +2.39747249e+01 +3.50319249e+01 +4.75642499e+01 
 12    06  0.5000      -3.0       -0.0030         +8.16111e+01    +1.50e+00    +9.03249998e-01 +4.12262499e+00 +9.94124998e+00 +1.85356750e+01 +2.82198999e+01 +3.93950749e+01 +5.13310249e+01 
 12    06  0.5000       0.0       -0.0040         +5.99874e+01    +2.50e+00    +6.63924998e-01 +2.74209999e+00 +6.34084998e+00 +1.25855500e+01 +2.08106499e+01 +3.10345999e+01 +4.07660749e+01 
 12    06  0.5000      -1.5       -0.0040         +8.14575e+01    +3.00e+00    +9.01549998e-01 +3.50817499e+00 +8.13254998e+00 +1.40024000e+01 +2.20411999e+01 +3.15066999e+01 +4.32070249e+01 
 12    06  0.5000      -3.0       -0.0040         +7.60521e+01    +2.00e+00    +8.41724998e-01 +3.57884999e+00 +8.74434998e+00 +1.71436500e+01 +2.74184999e+01 +3.75164999e+01 +4.79493249e+01 
 12    06  0.5000      -3.0       +0.0040         +1.02855e+02    +1.00e+00    +1.13837500e+00 +4.58837499e+00 +1.04625000e+01 +1.84076749e+01 +2.66347999e+01 +3.61049749e+01 +4.61656749e+01 
 12    07  0.5833      -3.0       +0.0000         +1.31590e+02    +2.50e+00    +1.45640000e+00 +7.19389998e+00 +1.64807750e+01 +2.57779999e+01 +4.34326249e+01 +6.35725248e+01 +7.45617498e+01 
 12    07  0.5833      -3.0       -0.0010         +1.01708e+02    +3.00e+00    +1.12567500e+00 +5.78242498e+00 +1.39371750e+01 +2.33759749e+01 +3.43253749e+01 +4.90276999e+01 +7.58219998e+01 
 12    07  0.5833      -3.0       -0.0020         +9.38494e+01    +1.50e+00    +1.03870000e+00 +4.82004999e+00 +1.28938000e+01 +2.23737249e+01 +3.25047999e+01 +4.43363999e+01 +5.50555499e+01 
 12    07  0.5833      -3.0       -0.0030         +9.01652e+01    +1.50e+00    +9.97924997e-01 +4.42774999e+00 +1.20070000e+01 +2.18372749e+01 +3.06329749e+01 +4.06943999e+01 +5.27050999e+01 
 12    07  0.5833      -3.0       -0.0040         +7.91874e+01    +1.50e+00    +8.76424998e-01 +3.52834999e+00 +9.59184998e+00 +1.94982500e+01 +2.85826249e+01 +3.80549999e+01 +4.86915999e+01 
 12    08  0.6667      -3.0       +0.0000         +1.88842e+02    +2.50e+00    +2.09005000e+00 +7.15764998e+00 +1.69660250e+01 +2.69182749e+01 +4.81920249e+01 +6.39794998e+01 +7.31838248e+01 
 12    08  0.6667       0.0       -0.0010         +9.74612e+01    +0.00e+00    +1.07867500e+00 +4.29444999e+00 +9.65569998e+00 +1.67166000e+01 +2.57510249e+01 +3.58000749e+01 +4.63105749e+01 
 12    08  0.6667      -1.5       -0.0010         +1.21854e+02    +2.50e+00    +1.34865000e+00 +5.46262499e+00 +1.19676250e+01 +2.20278499e+01 +3.65999749e+01 +5.25436499e+01 +6.53652248e+01 
 12    08  0.6667      -3.0       -0.0010         +1.63003e+02    +3.00e+00    +1.80407500e+00 +5.87364999e+00 +1.42630250e+01 +2.33672249e+01 +3.42414749e+01 +5.33866999e+01 +9.12703248e+01 
 12    08  0.6667       0.0       -0.0020         +8.99800e+01    +2.00e+00    +9.95874997e-01 +4.06847499e+00 +8.95247498e+00 +1.61861000e+01 +2.55908749e+01 +3.69219749e+01 +5.02372249e+01 
 12    08  0.6667      -1.5       -0.0020         +1.11635e+02    +3.00e+00    +1.23555000e+00 +4.83659999e+00 +1.09179750e+01 +1.92682749e+01 +3.05853249e+01 +4.47104249e+01 +6.30524498e+01 
 12    08  0.6667      -3.0       -0.0020         +9.23360e+01    +3.50e+00    +1.02195000e+00 +5.74979998e+00 +1.38295500e+01 +2.36647249e+01 +3.31840249e+01 +4.50208499e+01 +6.57977748e+01 
 12    08  0.6667      -3.0       +0.0020         +2.02139e+02    +0.00e+00    +2.23722499e+00 +7.71304998e+00 +1.56814250e+01 +2.35383999e+01 +3.24544749e+01 +4.43616999e+01 +5.64305749e+01 
 12    08  0.6667       0.0       -0.0030         +8.19838e+01    +1.50e+00    +9.07374998e-01 +3.68259999e+00 +8.62309998e+00 +1.54538750e+01 +2.37599749e+01 +3.36775749e+01 +4.56343249e+01 
 12    08  0.6667      -1.5       -0.0030         +1.03772e+02    +3.00e+00    +1.14852500e+00 +4.60707499e+00 +1.02965750e+01 +1.81701750e+01 +2.79702749e+01 +4.07742749e+01 +5.87204498e+01 
 12    08  0.6667      -3.0       -0.0030         +9.65780e+01    +1.50e+00    +1.06890000e+00 +4.20307499e+00 +1.41598250e+01 +2.34579249e+01 +3.27807999e+01 +4.21492249e+01 +5.44260999e+01 
 12    08  0.6667       0.0       -0.0040         +6.92983e+01    +2.00e+00    +7.66974998e-01 +3.14919999e+00 +7.59807498e+00 +1.54069250e+01 +2.43259249e+01 +3.45553749e+01 +4.52793999e+01 
 12    08  0.6667      -1.5       -0.0040         +9.57242e+01    +3.00e+00    +1.05945000e+00 +4.33529999e+00 +9.33267498e+00 +1.65736500e+01 +2.53835249e+01 +3.66821749e+01 +5.35044999e+01 
 12    08  0.6667      -3.0       -0.0040         +7.64068e+01    +1.50e+00    +8.45649998e-01 +3.82382499e+00 +1.21650750e+01 +2.10843000e+01 +3.01441499e+01 +3.97892249e+01 +5.01960499e+01 
 12    08  0.6667      -3.0       +0.0040         +1.14990e+02    +5.00e-01    +1.27267500e+00 +6.24989998e+00 +1.26079000e+01 +2.06265750e+01 +2.89189499e+01 +3.79768999e+01 +4.83063749e+01 
 12    09  0.7500      -3.0       +0.0000         +2.15814e+02    +2.00e+00    +2.38857499e+00 +7.69482498e+00 +1.72908250e+01 +2.79220749e+01 +5.23647249e+01 +6.51758748e+01 +7.45355498e+01 
 12    09  0.7500      -3.0       -0.0010         +1.07032e+02    +3.00e+00    +1.18460000e+00 +7.99152498e+00 +1.61560250e+01 +2.61570999e+01 +3.72297999e+01 +6.38503498e+01 +9.78573747e+01 
 12    09  0.7500      -3.0       -0.0020         +1.42620e+02    +3.00e+00    +1.57847500e+00 +6.52569998e+00 +1.44128250e+01 +2.40211999e+01 +3.38136499e+01 +4.69844999e+01 +8.10015998e+01 
 12    09  0.7500      -3.0       -0.0030         +1.39042e+02    +1.50e+00    +1.53887500e+00 +5.86007499e+00 +1.19360750e+01 +2.25944499e+01 +3.16119999e+01 +4.18859999e+01 +5.44361999e+01 
 12    09  0.7500      -3.0       -0.0040         +1.12828e+02    +5.00e-01    +1.24875000e+00 +5.33962499e+00 +1.05356250e+01 +1.94028750e+01 +2.95368749e+01 +3.87435999e+01 +4.94916749e+01 
 12    10  0.8333      -3.0       +0.0000         +2.20269e+02    +2.00e+00    +2.43787499e+00 +8.11087498e+00 +1.87635000e+01 +3.07210749e+01 +5.49587499e+01 +6.61440998e+01 +7.50546248e+01 
 12    10  0.8333       0.0       -0.0010         +1.14136e+02    +0.00e+00    +1.26322500e+00 +4.85467499e+00 +1.09030500e+01 +1.85894000e+01 +2.82295249e+01 +3.88310499e+01 +5.01689999e+01 
 12    10  0.8333      -1.5       -0.0010         +1.38362e+02    +2.00e+00    +1.53135000e+00 +6.14257498e+00 +1.38694500e+01 +2.47463999e+01 +4.35496499e+01 +5.72660999e+01 +6.89420498e+01 
 12    10  0.8333      -3.0       -0.0010         +2.06901e+02    +2.50e+00    +2.28992499e+00 +7.19454998e+00 +1.65218000e+01 +2.53942999e+01 +3.71656249e+01 +8.23475748e+01 +9.27722748e+01 
 12    10  0.8333       0.0       -0.0020         +1.02221e+02    +2.50e+00    +1.13135000e+00 +4.57047499e+00 +1.01848500e+01 +1.82544499e+01 +2.86215499e+01 +4.14549749e+01 +5.53162249e+01 
 12    10  0.8333      -1.5       -0.0020         +1.23724e+02    +3.00e+00    +1.36935000e+00 +5.50019999e+00 +1.20400750e+01 +2.11608999e+01 +3.36393999e+01 +5.16598749e+01 +7.30607998e+01 
 12    10  0.8333      -3.0       -0.0020         +1.82217e+02    +3.50e+00    +2.01672500e+00 +6.60409998e+00 +1.66914750e+01 +2.53179249e+01 +3.56008749e+01 +5.29470499e+01 +7.41630498e+01 
 12    10  0.8333      -3.0       +0.0020         +2.41506e+02    +3.00e+00    +2.67292499e+00 +8.61824998e+00 +1.70353750e+01 +2.46161999e+01 +3.34955999e+01 +4.72937249e+01 +6.09976748e+01 
 12    10  0.8333       0.0       -0.0030         +9.46964e+01    +1.00e+00    +1.04807500e+00 +4.29212499e+00 +9.88087498e+00 +1.73050750e+01 +2.67696999e+01 +3.79047249e+01 +5.06297749e+01 
 12    10  0.8333      -1.5       -0.0030         +1.28890e+02    +3.00e+00    +1.42652500e+00 +5.43287499e+00 +1.21802500e+01 +2.12608249e+01 +3.17770999e+01 +4.63284499e+01 +6.69012748e+01 
 12    10  0.8333      -3.0       -0.0030         +1.55768e+02    +3.00e+00    +1.72400000e+00 +5.93277499e+00 +1.27756500e+01 +2.38160499e+01 +3.26866749e+01 +4.32164249e+01 +5.66717499e+01 
 12    10  0.8333       0.0       -0.0040         +8.05336e+01    +1.50e+00    +8.91324998e-01 +3.64352499e+00 +9.37377498e+00 +1.80137000e+01 +2.70706249e+01 +3.77727999e+01 +4.96066999e+01 
 12    10  0.8333      -1.5       -0.0040         +1.11789e+02    +3.00e+00    +1.23725000e+00 +5.02114999e+00 +1.09800250e+01 +1.92181500e+01 +2.90931749e+01 +4.35939249e+01 +6.03002249e+01 
 12    10  0.8333      -3.0       -0.0040         +1.41542e+02    +3.50e+00    +1.56655000e+00 +6.14207498e+00 +1.17387000e+01 +2.32790749e+01 +3.19991749e+01 +4.07257499e+01 +5.12840249e+01 
 12    10  0.8333      -3.0       +0.0040         +1.71397e+02    +3.50e+00    +1.89697499e+00 +6.37147498e+00 +1.35021000e+01 +2.23047749e+01 +3.03363749e+01 +3.93508749e+01 +5.07447249e+01 
 12    12  1.0000      -3.0       +0.0000         +2.64372e+02    +2.00e+00    +2.92599999e+00 +9.07652498e+00 +2.02159000e+01 +3.42641999e+01 +5.90402999e+01 +6.76530248e+01 +7.59174498e+01 
 12    12  1.0000       0.0       -0.0010         +1.25954e+02    +5.00e-01    +1.39402500e+00 +5.58547499e+00 +1.21237250e+01 +2.04644000e+01 +3.12409999e+01 +4.19676499e+01 +5.35724249e+01 
 12    12  1.0000      -1.5       -0.0010         +1.60494e+02    +2.00e+00    +1.77630000e+00 +6.97402498e+00 +1.56989000e+01 +2.84430999e+01 +4.83328749e+01 +6.02681498e+01 +7.06876498e+01 
 12    12  1.0000      -3.0       -0.0010         +2.36309e+02    +2.50e+00    +2.61539999e+00 +7.34287498e+00 +1.92933750e+01 +2.78970749e+01 +4.35914999e+01 +8.61051248e+01 +9.47436248e+01 
 12    12  1.0000       0.0       -0.0020         +1.19968e+02    +2.00e+00    +1.32777500e+00 +5.10102499e+00 +1.15399000e+01 +2.04446000e+01 +3.27894499e+01 +4.54875749e+01 +5.99776998e+01 
 12    12  1.0000      -1.5       -0.0020         +1.45956e+02    +2.50e+00    +1.61540000e+00 +6.18124998e+00 +1.39226250e+01 +2.41443749e+01 +3.96016499e+01 +6.24607498e+01 +8.39250498e+01 
 12    12  1.0000      -3.0       -0.0020         +2.14073e+02    +3.00e+00    +2.36929999e+00 +6.48642498e+00 +1.78543000e+01 +2.58733249e+01 +3.52652749e+01 +5.68384749e+01 +1.09819650e+02 
 12    12  1.0000      -3.0       +0.0020         +2.83299e+02    +2.50e+00    +3.13547499e+00 +1.02145750e+01 +1.75943250e+01 +2.47789499e+01 +3.47966249e+01 +5.10678249e+01 +6.52878748e+01 
 12    12  1.0000       0.0       -0.0030         +1.07558e+02    +1.00e+00    +1.19042500e+00 +4.93239999e+00 +1.10986500e+01 +1.93659999e+01 +3.00397749e+01 +4.15570499e+01 +5.55703999e+01 
 12    12  1.0000      -1.5       -0.0030         +1.44106e+02    +3.00e+00    +1.59492500e+00 +6.17944998e+00 +1.38633250e+01 +2.35388999e+01 +3.23080499e+01 +4.95629249e+01 +6.89403998e+01 
 12    12  1.0000      -3.0       -0.0030         +2.10680e+02    +3.00e+00    +2.33174999e+00 +6.22687498e+00 +1.63406250e+01 +2.51320999e+01 +3.36231499e+01 +4.38099749e+01 +7.33986248e+01 
 12    12  1.0000       0.0       -0.0040         +9.29549e+01    +1.50e+00    +1.02880000e+00 +4.31469999e+00 +1.15812000e+01 +1.96313750e+01 +3.00301999e+01 +4.13810999e+01 +5.42013749e+01 
 12    12  1.0000      -1.5       -0.0040         +1.25247e+02    +3.00e+00    +1.38620000e+00 +5.44369999e+00 +1.17185750e+01 +2.11522999e+01 +3.15304249e+01 +4.96754749e+01 +6.64971498e+01 
 12    12  1.0000      -3.0       -0.0040         +1.83174e+02    +3.50e+00    +2.02732499e+00 +6.19979998e+00 +1.14061750e+01 +2.48491499e+01 +3.33802499e+01 +4.23856749e+01 +5.33040499e+01 
 12    12  1.0000      -3.0       +0.0040         +2.05060e+02    +3.50e+00    +2.26954999e+00 +6.96207498e+00 +1.60725750e+01 +2.38222749e+01 +3.15980499e+01 +4.05748749e+01 +5.46129249e+01 
 13    02  0.1538      -3.0       +0.0000         +9.36619e+01    +3.50e+00    +1.03662500e+00 +4.07854999e+00 +9.08617498e+00 +1.68586250e+01 +2.66227249e+01 +3.85975999e+01 +5.49655749e+01 
 13    03  0.2308      -3.0       +0.0000         +1.00454e+02    +3.00e+00    +1.11180000e+00 +4.23352499e+00 +9.96464997e+00 +1.81453749e+01 +2.90900499e+01 +4.35231499e+01 +6.33773998e+01 
 13    04  0.3077      -3.0       +0.0000         +9.94083e+01    +3.00e+00    +1.10022500e+00 +4.47229999e+00 +1.06855500e+01 +1.92932749e+01 +3.24163999e+01 +4.90772749e+01 +7.24112998e+01 
 13    05  0.3846      -3.0       +0.0000         +9.94015e+01    +2.50e+00    +1.10015000e+00 +5.09037499e+00 +1.20076250e+01 +2.14350499e+01 +3.52151749e+01 +5.70124999e+01 +7.29452998e+01 
 13    06  0.4615      -3.0       +0.0000         +1.09629e+02    +2.50e+00    +1.21335000e+00 +5.45812499e+00 +1.38563750e+01 +2.39949999e+01 +3.77208999e+01 +6.17833998e+01 +7.46085498e+01 
 13    07  0.5385      -3.0       +0.0000         +1.18918e+02    +2.50e+00    +1.31615000e+00 +6.75814998e+00 +1.58161500e+01 +2.49560499e+01 +4.26846999e+01 +6.31053748e+01 +7.42970748e+01 
 13    08  0.6154      -3.0       +0.0000         +1.18538e+02    +2.00e+00    +1.31195000e+00 +7.62957498e+00 +1.62894500e+01 +2.68449249e+01 +4.83000249e+01 +6.46867248e+01 +7.58036748e+01 
 13    09  0.6923      -3.0       +0.0000         +1.93443e+02    +2.00e+00    +2.14097500e+00 +7.61417498e+00 +1.58349250e+01 +2.64610999e+01 +4.94974999e+01 +6.41822248e+01 +7.44102998e+01 
 13    10  0.7692      -3.0       +0.0000         +2.06905e+02    +2.00e+00    +2.28997499e+00 +7.15994998e+00 +1.76829500e+01 +2.78028499e+01 +5.27546749e+01 +6.66889248e+01 +7.57063748e+01 
 13    12  0.9231      -3.0       +0.0000         +2.40953e+02    +2.00e+00    +2.66679999e+00 +8.13654998e+00 +2.00836749e+01 +3.02028749e+01 +5.74634248e+01 +6.80778748e+01 +7.66526748e+01 
 14    02  0.1429      -3.0       +0.0000         +8.96525e+01    +3.50e+00    +9.92249998e-01 +4.11974999e+00 +9.41849998e+00 +1.61022750e+01 +2.44934249e+01 +3.67045249e+01 +5.30269999e+01 
 14    02  0.1429      -3.0       -0.0010         +8.31742e+01    +3.00e+00    +9.20549998e-01 +3.65384999e+00 +8.41647498e+00 +1.48067750e+01 +2.37028249e+01 +3.37403249e+01 +4.73113499e+01 
 14    02  0.1429      -3.0       -0.0020         +8.36598e+01    +3.00e+00    +9.25924998e-01 +3.65082499e+00 +8.23332498e+00 +1.46441000e+01 +2.30122999e+01 +3.29703249e+01 +4.53235749e+01 
 14    02  0.1429      -3.0       -0.0030         +7.17468e+01    +3.00e+00    +7.94074998e-01 +3.09049999e+00 +7.08212498e+00 +1.25295250e+01 +1.91341749e+01 +2.78555249e+01 +3.74605749e+01 
 14    02  0.1429      -3.0       -0.0040         +6.56345e+01    +1.00e+00    +7.26424998e-01 +2.94364999e+00 +6.58352498e+00 +1.14336500e+01 +1.80797000e+01 +2.56749249e+01 +3.49055749e+01 
 14    03  0.2143      -3.0       +0.0000         +9.28465e+01    +3.00e+00    +1.02760000e+00 +4.35324999e+00 +9.86324998e+00 +1.83693000e+01 +2.85982499e+01 +4.36231499e+01 +6.16154748e+01 
 14    03  0.2143      -3.0       -0.0010         +9.30362e+01    +2.00e+00    +1.02970000e+00 +4.03314999e+00 +9.51627498e+00 +1.68990000e+01 +2.68721249e+01 +3.73138749e+01 +5.28810499e+01 
 14    03  0.2143      -3.0       -0.0020         +7.79880e+01    +2.00e+00    +8.63149998e-01 +3.40287499e+00 +7.71824998e+00 +1.38819250e+01 +2.16680500e+01 +3.10342749e+01 +4.23839249e+01 
 14    03  0.2143      -3.0       -0.0030         +6.83247e+01    +2.00e+00    +7.56199998e-01 +3.15342499e+00 +6.90479998e+00 +1.26297500e+01 +1.97572999e+01 +2.83881749e+01 +3.77462249e+01 
 14    03  0.2143      -3.0       -0.0040         +6.71117e+01    +1.00e+00    +7.42774998e-01 +3.00597499e+00 +6.78959998e+00 +1.20268250e+01 +1.87412750e+01 +2.66530249e+01 +3.61449749e+01 
 14    04  0.2857      -3.0       +0.0000         +1.02670e+02    +3.00e+00    +1.13632500e+00 +4.72394999e+00 +1.10913250e+01 +1.92069500e+01 +3.17038999e+01 +4.48783249e+01 +6.70260998e+01 
 14    04  0.2857      -3.0       -0.0010         +8.88845e+01    +3.00e+00    +9.83749998e-01 +4.11537499e+00 +9.27299998e+00 +1.66919500e+01 +2.70635499e+01 +3.97921999e+01 +5.49329749e+01 
 14    04  0.2857      -3.0       -0.0020         +8.39354e+01    +2.50e+00    +9.28974998e-01 +3.69924999e+00 +8.66237498e+00 +1.55699750e+01 +2.44826749e+01 +3.56823249e+01 +4.80586499e+01 
 14    04  0.2857      -3.0       -0.0030         +7.58669e+01    +2.00e+00    +8.39674998e-01 +3.29052499e+00 +7.56577498e+00 +1.36559500e+01 +2.14661500e+01 +3.05386749e+01 +4.20456249e+01 
 14    04  0.2857      -3.0       -0.0040         +6.48642e+01    +2.00e+00    +7.17899998e-01 +3.07274999e+00 +7.12449998e+00 +1.27987000e+01 +2.01075999e+01 +2.85044499e+01 +3.86454249e+01 
 14    05  0.3571      -3.0       +0.0000         +1.02853e+02    +3.00e+00    +1.13835000e+00 +4.89074999e+00 +1.18538750e+01 +2.20593499e+01 +3.32823499e+01 +5.19405499e+01 +7.18893748e+01 
 14    05  0.3571      -3.0       -0.0010         +8.88551e+01    +2.00e+00    +9.83424998e-01 +4.22777499e+00 +9.96427498e+00 +1.82230500e+01 +2.87840999e+01 +4.06426499e+01 +5.48194749e+01 
 14    05  0.3571      -3.0       -0.0020         +8.23610e+01    +2.00e+00    +9.11549998e-01 +3.76589999e+00 +8.88364998e+00 +1.61575250e+01 +2.60183749e+01 +3.68473249e+01 +4.95219999e+01 
 14    05  0.3571      -3.0       -0.0030         +7.36036e+01    +2.00e+00    +8.14624998e-01 +3.42964999e+00 +7.84252498e+00 +1.44053750e+01 +2.27193499e+01 +3.23308749e+01 +4.34000499e+01 
 14    05  0.3571      -3.0       -0.0040         +6.59823e+01    +2.00e+00    +7.30274998e-01 +3.11279999e+00 +7.20554998e+00 +1.31587000e+01 +2.07618999e+01 +3.00890749e+01 +4.08007499e+01 
 14    06  0.4286      -3.0       +0.0000         +1.05326e+02    +2.50e+00    +1.16572500e+00 +5.44387499e+00 +1.35673750e+01 +2.37973499e+01 +3.64018499e+01 +5.80138248e+01 +7.27886498e+01 
 14    06  0.4286      -3.0       -0.0010         +9.27900e+01    +1.50e+00    +1.02697500e+00 +4.55609999e+00 +1.09877250e+01 +2.02257999e+01 +3.11184999e+01 +4.41108749e+01 +6.15432248e+01 
 14    06  0.4286      -3.0       -0.0020         +9.08158e+01    +1.50e+00    +1.00512500e+00 +4.04314999e+00 +1.01685250e+01 +1.89232499e+01 +2.87285249e+01 +3.93556249e+01 +5.15479999e+01 
 14    06  0.4286      -3.0       -0.0030         +7.80196e+01    +1.50e+00    +8.63499998e-01 +3.55434999e+00 +8.70759998e+00 +1.69165000e+01 +2.61896499e+01 +3.54422999e+01 +4.70308249e+01 
 14    06  0.4286      -3.0       -0.0040         +7.36578e+01    +2.00e+00    +8.15224998e-01 +3.40422499e+00 +8.20059998e+00 +1.56470250e+01 +2.50418999e+01 +3.49696749e+01 +4.57206749e+01 
 14    07  0.5000      -3.0       +0.0000         +1.12485e+02    +2.50e+00    +1.24495000e+00 +6.86102498e+00 +1.44879000e+01 +2.42306749e+01 +3.78577999e+01 +6.10526748e+01 +7.43185248e+01 
 14    07  0.5000      -3.0       -0.0010         +1.02821e+02    +1.00e+00    +1.13800000e+00 +6.03047499e+00 +1.38389750e+01 +2.31400499e+01 +3.30020249e+01 +4.82931249e+01 +6.30760748e+01 
 14    07  0.5000      -3.0       -0.0020         +9.38516e+01    +1.50e+00    +1.03872500e+00 +4.25457499e+00 +1.22992000e+01 +2.14788249e+01 +3.15295749e+01 +4.23057249e+01 +5.72680749e+01 
 14    07  0.5000      -3.0       -0.0030         +8.30951e+01    +1.50e+00    +9.19674998e-01 +4.00487499e+00 +1.10361250e+01 +2.05202499e+01 +2.99403249e+01 +3.98075999e+01 +5.17217749e+01 
 14    07  0.5000      -3.0       -0.0040         +7.66891e+01    +1.50e+00    +8.48774998e-01 +3.45697499e+00 +8.73697498e+00 +1.77122000e+01 +2.71698499e+01 +3.64120499e+01 +4.69092249e+01 
 14    08  0.5714      -3.0       +0.0000         +1.12051e+02    +2.50e+00    +1.24015000e+00 +7.25087498e+00 +1.56328750e+01 +2.57867249e+01 +4.08230249e+01 +6.37973498e+01 +7.62276248e+01 
 14    08  0.5714      -3.0       -0.0010         +1.00350e+02    +3.00e+00    +1.11065000e+00 +6.57769998e+00 +1.31517000e+01 +2.33431749e+01 +3.35496249e+01 +4.74365749e+01 +7.18570748e+01 
 14    08  0.5714      -3.0       -0.0020         +9.85816e+01    +1.00e+00    +1.09107500e+00 +6.50637498e+00 +1.30750000e+01 +2.33116249e+01 +3.31040749e+01 +4.51762999e+01 +6.63783248e+01 
 14    08  0.5714      -3.0       -0.0030         +8.26998e+01    +1.00e+00    +9.15299998e-01 +5.80634999e+00 +1.13484750e+01 +2.01345250e+01 +2.94582999e+01 +3.92760749e+01 +5.07092499e+01 
 14    08  0.5714      -3.0       -0.0040         +9.90514e+01    +1.50e+00    +1.09627500e+00 +3.20782499e+00 +1.11665750e+01 +1.90606499e+01 +2.91116249e+01 +3.85848249e+01 +4.88356499e+01 
 14    09  0.6429      -3.0       +0.0000         +1.70489e+02    +2.50e+00    +1.88692499e+00 +6.64042498e+00 +1.59525500e+01 +2.58970999e+01 +4.53222499e+01 +6.48948248e+01 +7.58638998e+01 
 14    09  0.6429      -3.0       -0.0010         +1.48136e+02    +3.00e+00    +1.63952500e+00 +6.21482498e+00 +1.43104500e+01 +2.39394749e+01 +3.49010249e+01 +5.30815499e+01 +8.86336248e+01 
 14    09  0.6429      -3.0       -0.0020         +9.28510e+01    +1.00e+00    +1.02765000e+00 +6.41129998e+00 +1.31215500e+01 +2.34582749e+01 +3.35204999e+01 +4.46557999e+01 +6.32461248e+01 
 14    09  0.6429      -3.0       -0.0030         +8.56792e+01    +1.50e+00    +9.48274998e-01 +4.53619999e+00 +1.32142000e+01 +2.32157999e+01 +3.27719999e+01 +4.28895249e+01 +5.47682749e+01 
 14    09  0.6429      -3.0       -0.0040         +1.12893e+02    +5.00e-01    +1.24947500e+00 +5.37747499e+00 +1.05438500e+01 +1.92583249e+01 +2.98490749e+01 +3.83484999e+01 +4.85541499e+01 
 14    10  0.7143      -3.0       +0.0000         +1.91159e+02    +2.50e+00    +2.11569999e+00 +7.07087498e+00 +1.76271250e+01 +2.76075499e+01 +4.72522999e+01 +6.56720748e+01 +7.55640998e+01 
 14    10  0.7143      -3.0       -0.0010         +1.61408e+02    +3.00e+00    +1.78642500e+00 +6.32002498e+00 +1.44261500e+01 +2.50540749e+01 +3.54686499e+01 +5.77694998e+01 +9.48526498e+01 
 14    10  0.7143      -3.0       -0.0020         +1.38524e+02    +3.00e+00    +1.53315000e+00 +5.83529999e+00 +1.23689250e+01 +2.26449249e+01 +3.22731249e+01 +4.35637999e+01 +6.23666748e+01 
 14    10  0.7143      -3.0       -0.0030         +1.27171e+02    +5.00e-01    +1.40750000e+00 +5.78569999e+00 +1.12429500e+01 +2.16729499e+01 +3.15256999e+01 +4.10717749e+01 +5.28127249e+01 
 14    10  0.7143      -3.0       -0.0040         +1.14567e+02    +5.00e-01    +1.26800000e+00 +5.24847499e+00 +1.00633500e+01 +1.89419750e+01 +2.88124999e+01 +3.82667249e+01 +4.82074999e+01 
 14    12  0.8571      -3.0       +0.0000         +2.33605e+02    +2.00e+00    +2.58547499e+00 +7.48357498e+00 +1.88903250e+01 +2.95341749e+01 +5.48356499e+01 +6.75670498e+01 +7.65688998e+01 
 14    12  0.8571      -3.0       -0.0010         +2.04495e+02    +2.50e+00    +2.26329999e+00 +6.82697498e+00 +1.75694750e+01 +2.66719249e+01 +3.76051249e+01 +8.25590998e+01 +9.39464498e+01 
 14    12  0.8571      -3.0       -0.0020         +1.85284e+02    +3.00e+00    +2.05067500e+00 +6.64322498e+00 +1.63401000e+01 +2.58714749e+01 +3.48273749e+01 +4.53961749e+01 +8.01240498e+01 
 14    12  0.8571      -3.0       -0.0030         +1.74313e+02    +3.00e+00    +1.92924999e+00 +6.61502498e+00 +1.44489000e+01 +2.53039749e+01 +3.36633999e+01 +4.34313999e+01 +6.70286748e+01 
 14    12  0.8571      -3.0       -0.0040         +1.28366e+02    +5.00e-01    +1.42072500e+00 +6.48652498e+00 +1.17645250e+01 +2.34702749e+01 +3.27602999e+01 +4.21641999e+01 +5.23464499e+01 
 15    02  0.1333      -3.0       +0.0000         +8.60700e+01    +3.50e+00    +9.52599998e-01 +3.91202499e+00 +8.78364998e+00 +1.59784250e+01 +2.55530749e+01 +3.79627249e+01 +5.17742499e+01 
 15    03  0.2000      -3.0       +0.0000         +9.54260e+01    +3.50e+00    +1.05615000e+00 +4.15724999e+00 +9.19012498e+00 +1.68897750e+01 +2.66194499e+01 +4.02828249e+01 +5.90577498e+01 
 15    04  0.2667      -3.0       +0.0000         +9.76013e+01    +3.00e+00    +1.08022500e+00 +4.54042499e+00 +1.04696750e+01 +1.90201750e+01 +3.03747999e+01 +4.52203999e+01 +6.74217998e+01 
 15    05  0.3333      -3.0       +0.0000         +9.96703e+01    +3.00e+00    +1.10312500e+00 +4.67034999e+00 +1.10424750e+01 +2.04196749e+01 +3.22663749e+01 +5.00902249e+01 +7.19230748e+01 
 15    06  0.4000      -3.0       +0.0000         +1.05125e+02    +3.00e+00    +1.16350000e+00 +5.24214999e+00 +1.30392750e+01 +2.23254749e+01 +3.32143499e+01 +5.67691999e+01 +7.28219248e+01 
 15    07  0.4667      -3.0       +0.0000         +1.14960e+02    +2.50e+00    +1.27235000e+00 +6.34459998e+00 +1.38659750e+01 +2.25886749e+01 +3.56026749e+01 +5.92158248e+01 +7.38053998e+01 
 15    08  0.5333      -3.0       +0.0000         +1.25520e+02    +2.50e+00    +1.38922500e+00 +6.21862498e+00 +1.47626250e+01 +2.46889749e+01 +3.81846999e+01 +6.31115248e+01 +7.56890248e+01 
 15    09  0.6000      -3.0       +0.0000         +1.11527e+02    +2.50e+00    +1.23435000e+00 +7.64699998e+00 +1.60147500e+01 +2.61318499e+01 +4.23950749e+01 +6.45727248e+01 +7.63559248e+01 
 15    10  0.6667      -3.0       +0.0000         +1.83296e+02    +2.50e+00    +2.02867499e+00 +6.73319998e+00 +1.63399500e+01 +2.71720999e+01 +4.30109749e+01 +6.51182248e+01 +7.54593998e+01 
 15    12  0.8000      -3.0       +0.0000         +2.00398e+02    +2.50e+00    +2.21794999e+00 +7.30857498e+00 +1.86611999e+01 +2.85854499e+01 +5.16794499e+01 +6.78923498e+01 +7.72175748e+01 
 16    02  0.1250       0.0       +0.0000         +6.29216e+01    +0.00e+00    +6.96399998e-01 +2.76422499e+00 +6.06122498e+00 +1.04607250e+01 +1.61989000e+01 +2.28285999e+01 +3.02977499e+01 
 16    02  0.1250      -1.0       +0.0000         +7.65830e+01    +5.00e-01    +8.47599998e-01 +3.47927499e+00 +7.60764998e+00 +1.33630500e+01 +2.01987750e+01 +2.82889999e+01 +3.71865249e+01 
 16    02  0.1250      -2.0       +0.0000         +8.39219e+01    +2.50e+00    +9.28824998e-01 +3.80889999e+00 +8.87414998e+00 +1.57621500e+01 +2.46143249e+01 +3.70165499e+01 +4.86024749e+01 
 16    02  0.1250      -3.0       +0.0000         +9.28126e+01    +3.50e+00    +1.02722500e+00 +3.91157499e+00 +8.98944998e+00 +1.60862250e+01 +2.61036749e+01 +3.47183249e+01 +5.02809499e+01 
 16    02  0.1250       0.0       -0.0010         +6.72292e+01    +1.50e+00    +7.44074998e-01 +2.84069999e+00 +6.43882498e+00 +1.15735000e+01 +1.76363500e+01 +2.53575249e+01 +3.36313749e+01 
 16    02  0.1250      -1.5       -0.0010         +7.14148e+01    +3.00e+00    +7.90399998e-01 +3.11637499e+00 +7.19287498e+00 +1.25977500e+01 +1.99653750e+01 +2.87474999e+01 +4.07292749e+01 
 16    02  0.1250      -3.0       -0.0010         +7.66846e+01    +3.00e+00    +8.48724998e-01 +3.45234999e+00 +7.60147498e+00 +1.38778500e+01 +2.16705000e+01 +3.14866249e+01 +4.28625999e+01 
 16    02  0.1250       0.0       -0.0020         +6.07283e+01    +3.00e+00    +6.72124998e-01 +2.60937499e+00 +5.87349999e+00 +1.04364500e+01 +1.64945750e+01 +2.40468999e+01 +3.31810249e+01 
 16    02  0.1250      -1.5       -0.0020         +6.83812e+01    +2.50e+00    +7.56824998e-01 +3.03734999e+00 +6.78484998e+00 +1.21473750e+01 +1.90373250e+01 +2.74891749e+01 +3.67588249e+01 
 16    02  0.1250      -3.0       -0.0020         +7.51193e+01    +2.50e+00    +8.31399998e-01 +3.25487499e+00 +7.51262498e+00 +1.31941750e+01 +2.07102999e+01 +2.98424999e+01 +4.05210249e+01 
 16    02  0.1250      -3.0       +0.0020         +1.06128e+02    +0.00e+00    +1.17460000e+00 +4.58094999e+00 +1.00988250e+01 +1.72241250e+01 +2.55088499e+01 +3.44039999e+01 +4.34513499e+01 
 16    02  0.1250       0.0       -0.0030         +4.83274e+01    +3.00e+00    +5.34874999e-01 +2.19724999e+00 +5.05849999e+00 +9.34494998e+00 +1.49044750e+01 +2.25098749e+01 +3.08444999e+01 
 16    02  0.1250      -1.5       -0.0030         +6.75183e+01    +3.00e+00    +7.47274998e-01 +2.78224999e+00 +6.11537499e+00 +1.10110000e+01 +1.72507000e+01 +2.49732499e+01 +3.39880999e+01 
 16    02  0.1250      -3.0       -0.0030         +6.63302e+01    +1.00e+00    +7.34124998e-01 +2.95884999e+00 +6.71872498e+00 +1.18009000e+01 +1.85684500e+01 +2.54827749e+01 +3.46672749e+01 
 16    02  0.1250       0.0       -0.0040         +4.08778e+01    +3.00e+00    +4.52424999e-01 +1.80954999e+00 +4.19967499e+00 +7.59344998e+00 +1.21335000e+01 +2.16490500e+01 +3.24582249e+01 
 16    02  0.1250      -1.5       -0.0040         +5.92827e+01    +2.00e+00    +6.56124998e-01 +2.67572499e+00 +5.95097499e+00 +1.06024750e+01 +1.66216750e+01 +2.37760749e+01 +3.20167749e+01 
 16    02  0.1250      -3.0       -0.0040         +6.30775e+01    +5.00e-01    +6.98124998e-01 +2.79512499e+00 +6.18724998e+00 +1.10120000e+01 +1.69736000e+01 +2.44590999e+01 +3.32844749e+01 
 16    02  0.1250      -3.0       +0.0040         +7.26255e+01    +1.00e+00    +8.03799998e-01 +3.25502499e+00 +7.33752498e+00 +1.25829750e+01 +1.91081999e+01 +2.65326499e+01 +3.48864499e+01 
 16    03  0.1875       0.0       +0.0000         +6.46903e+01    +5.00e-01    +7.15974998e-01 +2.87274999e+00 +6.28937498e+00 +1.09524250e+01 +1.68856750e+01 +2.36787249e+01 +3.15167499e+01 
 16    03  0.1875      -1.0       +0.0000         +8.06353e+01    +1.00e+00    +8.92449998e-01 +3.53012499e+00 +8.09012498e+00 +1.39141250e+01 +2.11373000e+01 +2.93691499e+01 +3.84909249e+01 
 16    03  0.1875      -2.0       +0.0000         +8.83763e+01    +2.00e+00    +9.78124997e-01 +4.08769999e+00 +8.96819998e+00 +1.66360000e+01 +2.69409999e+01 +3.83174749e+01 +5.02784499e+01 
 16    03  0.1875      -3.0       +0.0000         +9.20084e+01    +3.50e+00    +1.01832500e+00 +4.18714999e+00 +9.36777498e+00 +1.69253250e+01 +2.70206249e+01 +3.95399999e+01 +5.66278499e+01 
 16    03  0.1875      -3.0       -0.0010         +8.24039e+01    +2.50e+00    +9.12024998e-01 +3.72444999e+00 +8.42769998e+00 +1.52523500e+01 +2.36218999e+01 +3.47819499e+01 +4.43366249e+01 
 16    03  0.1875      -3.0       -0.0020         +7.85368e+01    +3.00e+00    +8.69224998e-01 +3.39754999e+00 +7.88329998e+00 +1.39160750e+01 +2.17537249e+01 +3.16127499e+01 +4.32721249e+01 
 16    03  0.1875      -3.0       -0.0030         +6.84874e+01    +1.00e+00    +7.57999998e-01 +3.03957499e+00 +6.93282498e+00 +1.21754750e+01 +1.90476499e+01 +2.73056249e+01 +3.71508499e+01 
 16    03  0.1875      -3.0       -0.0040         +6.34344e+01    +1.50e+00    +7.02074998e-01 +2.83312499e+00 +6.37837498e+00 +1.14409500e+01 +1.77389250e+01 +2.57207999e+01 +3.44772749e+01 
 16    04  0.2500       0.0       +0.0000         +6.82118e+01    +0.00e+00    +7.54949998e-01 +2.93729999e+00 +6.55517498e+00 +1.14394250e+01 +1.76294000e+01 +2.46363999e+01 +3.27613999e+01 
 16    04  0.2500      -1.0       +0.0000         +8.43827e+01    +5.00e-01    +9.33924998e-01 +3.77072499e+00 +8.35509998e+00 +1.43663500e+01 +2.20424499e+01 +3.05303249e+01 +3.96904499e+01 
 16    04  0.2500      -2.0       +0.0000         +9.28690e+01    +2.00e+00    +1.02785000e+00 +4.14919999e+00 +9.78069998e+00 +1.80331749e+01 +2.85003999e+01 +4.03300749e+01 +5.12672999e+01 
 16    04  0.2500      -3.0       +0.0000         +9.37658e+01    +3.00e+00    +1.03777500e+00 +4.29689999e+00 +9.90639998e+00 +1.78907749e+01 +2.88691999e+01 +4.38272749e+01 +6.65067498e+01 
 16    04  0.2500       0.0       -0.0010         +7.00301e+01    +1.00e+00    +7.75074998e-01 +3.18999999e+00 +7.09237498e+00 +1.25728500e+01 +1.94382749e+01 +2.72628499e+01 +3.61285249e+01 
 16    04  0.2500      -1.5       -0.0010         +7.91309e+01    +3.00e+00    +8.75799998e-01 +3.63939999e+00 +7.99727498e+00 +1.44343000e+01 +2.28202749e+01 +3.34756999e+01 +4.70853999e+01 
 16    04  0.2500      -3.0       -0.0010         +8.52591e+01    +2.50e+00    +9.43624998e-01 +3.84919999e+00 +8.97494998e+00 +1.61046250e+01 +2.53136499e+01 +3.69857499e+01 +4.94290249e+01 
 16    04  0.2500       0.0       -0.0020         +6.40601e+01    +2.50e+00    +7.08999998e-01 +2.91002499e+00 +6.47339998e+00 +1.13844250e+01 +1.81846000e+01 +2.64120499e+01 +3.57496249e+01 
 16    04  0.2500      -1.5       -0.0020         +7.42225e+01    +3.00e+00    +8.21474998e-01 +3.25379999e+00 +7.42317498e+00 +1.32163750e+01 +2.00525499e+01 +2.89680499e+01 +4.02250749e+01 
 16    04  0.2500      -3.0       -0.0020         +8.18754e+01    +2.00e+00    +9.06174998e-01 +3.63354999e+00 +8.17067498e+00 +1.50522000e+01 +2.35700249e+01 +3.39105749e+01 +4.59277749e+01 
 16    04  0.2500      -3.0       +0.0020         +1.12634e+02    +1.00e+00    +1.24660000e+00 +4.91057499e+00 +1.12868250e+01 +1.87505749e+01 +2.76880249e+01 +3.72731499e+01 +4.71264999e+01 
 16    04  0.2500       0.0       -0.0030         +5.59216e+01    +2.50e+00    +6.18924998e-01 +2.54912499e+00 +6.17587498e+00 +1.00636750e+01 +1.68638500e+01 +2.43980249e+01 +3.34502499e+01 
 16    04  0.2500      -1.5       -0.0030         +6.59620e+01    +3.00e+00    +7.30049998e-01 +2.90257499e+00 +6.65694998e+00 +1.18268000e+01 +1.84044500e+01 +2.66514249e+01 +3.64326249e+01 
 16    04  0.2500      -3.0       -0.0030         +6.97568e+01    +1.50e+00    +7.72049998e-01 +3.10409999e+00 +7.34809998e+00 +1.31334250e+01 +2.01997749e+01 +2.94026499e+01 +3.99778249e+01 
 16    04  0.2500       0.0       -0.0040         +4.53616e+01    +3.00e+00    +5.02049999e-01 +2.09055000e+00 +4.83367499e+00 +8.77642498e+00 +1.39586250e+01 +2.52877999e+01 +3.47680499e+01 
 16    04  0.2500      -1.5       -0.0040         +6.10897e+01    +1.00e+00    +6.76124998e-01 +2.83672499e+00 +6.31197498e+00 +1.13070000e+01 +1.74616500e+01 +2.53882499e+01 +3.42747249e+01 
 16    04  0.2500      -3.0       -0.0040         +6.43560e+01    +2.00e+00    +7.12274998e-01 +2.96519999e+00 +6.72419998e+00 +1.21091250e+01 +1.90256250e+01 +2.74164249e+01 +3.67822749e+01 
 16    04  0.2500      -3.0       +0.0040         +8.08454e+01    +5.00e-01    +8.94774998e-01 +3.67179999e+00 +7.99304998e+00 +1.40550500e+01 +2.11875499e+01 +2.96897249e+01 +3.87871249e+01 
 16    05  0.3125      -3.0       +0.0000         +1.00994e+02    +3.00e+00    +1.11777500e+00 +4.86162499e+00 +1.13952500e+01 +1.86078750e+01 +3.01951499e+01 +4.78729749e+01 +6.98426498e+01 
 16    05  0.3125      -3.0       -0.0010         +8.99845e+01    +3.00e+00    +9.95924998e-01 +3.99374999e+00 +9.57049998e+00 +1.74591500e+01 +2.73627499e+01 +3.96940249e+01 +5.52218749e+01 
 16    05  0.3125      -3.0       -0.0020         +8.16201e+01    +1.50e+00    +9.03349998e-01 +3.67872499e+00 +8.76597498e+00 +1.59059750e+01 +2.49428749e+01 +3.58523999e+01 +4.87997499e+01 
 16    05  0.3125      -3.0       -0.0030         +7.11211e+01    +2.50e+00    +7.87149998e-01 +3.31997499e+00 +7.67947498e+00 +1.35437250e+01 +2.15055750e+01 +3.10535749e+01 +4.17473749e+01 
 16    05  0.3125      -3.0       -0.0040         +6.63528e+01    +2.00e+00    +7.34374998e-01 +2.99622499e+00 +6.93509998e+00 +1.27101000e+01 +2.00349749e+01 +2.88044499e+01 +3.93178749e+01 
 16    06  0.3750      -3.0       +0.0000         +1.05139e+02    +3.00e+00    +1.16365000e+00 +4.79612499e+00 +1.20333750e+01 +2.12303250e+01 +3.28225499e+01 +5.30317499e+01 +7.32412248e+01 
 16    06  0.3750       0.0       -0.0010         +7.88486e+01    +1.50e+00    +8.72674998e-01 +3.38982499e+00 +7.76244998e+00 +1.37525250e+01 +2.09412749e+01 +2.95990999e+01 +3.91316749e+01 
 16    06  0.3750      -1.5       -0.0010         +9.08881e+01    +3.00e+00    +1.00592500e+00 +4.03622499e+00 +9.09484998e+00 +1.62675750e+01 +2.56880999e+01 +3.80075499e+01 +5.42052249e+01 
 16    06  0.3750      -3.0       -0.0010         +9.17848e+01    +1.50e+00    +1.01585000e+00 +4.31599999e+00 +1.06865000e+01 +1.99746250e+01 +3.01133499e+01 +4.23920999e+01 +5.47664749e+01 
 16    06  0.3750       0.0       -0.0020         +7.11099e+01    +3.00e+00    +7.87024998e-01 +3.07497499e+00 +7.12759998e+00 +1.26705500e+01 +1.98266750e+01 +2.85491249e+01 +3.91086999e+01 
 16    06  0.3750      -1.5       -0.0020         +8.63456e+01    +3.00e+00    +9.55649998e-01 +3.76574999e+00 +8.52237498e+00 +1.49317500e+01 +2.34605999e+01 +3.20218999e+01 +4.44583499e+01 
 16    06  0.3750      -3.0       -0.0020         +8.27721e+01    +1.50e+00    +9.16099998e-01 +3.69484999e+00 +9.33934998e+00 +1.73079750e+01 +2.68648499e+01 +3.74234749e+01 +4.94578999e+01 
 16    06  0.3750      -3.0       +0.0020         +1.24005e+02    +1.00e+00    +1.37245000e+00 +5.76692499e+00 +1.28169250e+01 +2.07351499e+01 +2.96984749e+01 +3.90484749e+01 +4.99814749e+01 
 16    06  0.3750       0.0       -0.0030         +6.36693e+01    +2.50e+00    +7.04674998e-01 +2.85822499e+00 +6.48947498e+00 +1.16329000e+01 +1.87424499e+01 +2.70501999e+01 +3.65652249e+01 
 16    06  0.3750      -1.5       -0.0030         +7.58398e+01    +1.50e+00    +8.39374998e-01 +3.31662499e+00 +7.50712498e+00 +1.35400750e+01 +2.10334749e+01 +3.00127749e+01 +4.12720749e+01 
 16    06  0.3750      -3.0       -0.0030         +7.91377e+01    +2.00e+00    +8.75874998e-01 +3.65942499e+00 +8.68692498e+00 +1.66793500e+01 +2.66709249e+01 +3.66971499e+01 +4.77481249e+01 
 16    06  0.3750       0.0       -0.0040         +5.25153e+01    +2.50e+00    +5.81224998e-01 +2.37582499e+00 +5.34457499e+00 +9.99239998e+00 +1.70709000e+01 +2.84770749e+01 +3.77606999e+01 
 16    06  0.3750      -1.5       -0.0040         +7.05451e+01    +1.00e+00    +7.80774998e-01 +3.25217499e+00 +7.29054998e+00 +1.29141750e+01 +2.02946250e+01 +2.88372249e+01 +3.96044749e+01 
 16    06  0.3750      -3.0       -0.0040         +6.92621e+01    +2.50e+00    +7.66574998e-01 +3.11272499e+00 +7.51372498e+00 +1.37517750e+01 +2.20414499e+01 +3.19909499e+01 +4.22021249e+01 
 16    06  0.3750      -3.0       +0.0040         +8.80894e+01    +1.00e+00    +9.74949998e-01 +4.06494999e+00 +9.33532498e+00 +1.58493500e+01 +2.38442749e+01 +3.25999999e+01 +4.21244499e+01 
 16    07  0.4375      -3.0       +0.0000         +1.08977e+02    +2.50e+00    +1.20612500e+00 +6.04219999e+00 +1.40988250e+01 +2.28743749e+01 +3.48070249e+01 +5.64536499e+01 +7.25255498e+01 
 16    07  0.4375      -3.0       -0.0010         +9.38584e+01    +1.50e+00    +1.03880000e+00 +4.68589999e+00 +1.20660250e+01 +2.10386249e+01 +3.10702499e+01 +4.26873499e+01 +6.20768498e+01 
 16    07  0.4375      -3.0       -0.0020         +8.47509e+01    +1.50e+00    +9.37999998e-01 +3.79887499e+00 +9.86087497e+00 +1.78639750e+01 +2.71618749e+01 +3.72439249e+01 +4.90284249e+01 
 16    07  0.4375      -3.0       -0.0030         +7.38453e+01    +1.50e+00    +8.17299998e-01 +3.45317499e+00 +8.78879998e+00 +1.63587750e+01 +2.49767249e+01 +3.46168499e+01 +4.49784999e+01 
 16    07  0.4375      -3.0       -0.0040         +6.84196e+01    +2.00e+00    +7.57249998e-01 +3.15049999e+00 +7.55549998e+00 +1.44695750e+01 +2.34756499e+01 +3.26903499e+01 +4.21657249e+01 
 16    08  0.5000      -3.0       +0.0000         +1.13095e+02    +2.50e+00    +1.25170000e+00 +6.63692498e+00 +1.45014250e+01 +2.46241249e+01 +3.62363749e+01 +6.02202248e+01 +7.44864248e+01 
 16    08  0.5000       0.0       -0.0010         +8.77551e+01    +1.50e+00    +9.71249998e-01 +3.74609999e+00 +8.41222498e+00 +1.49070000e+01 +2.28535499e+01 +3.21229749e+01 +4.22304749e+01 
 16    08  0.5000      -1.5       -0.0010         +1.04229e+02    +3.00e+00    +1.15357500e+00 +4.64257499e+00 +1.00104500e+01 +1.80303500e+01 +2.84739499e+01 +4.49260999e+01 +6.18930498e+01 
 16    08  0.5000      -3.0       -0.0010         +1.29042e+02    +3.00e+00    +1.42820000e+00 +5.03284999e+00 +1.15212250e+01 +2.03478750e+01 +3.07118249e+01 +4.25318749e+01 +6.26594498e+01 
 16    08  0.5000       0.0       -0.0020         +7.69037e+01    +3.00e+00    +8.51149998e-01 +3.49317499e+00 +7.84067498e+00 +1.41266750e+01 +2.16322250e+01 +3.17874249e+01 +4.34913249e+01 
 16    08  0.5000      -1.5       -0.0020         +9.84483e+01    +2.50e+00    +1.08960000e+00 +4.26674999e+00 +9.47462498e+00 +1.69063500e+01 +2.63579249e+01 +3.83525999e+01 +4.91435749e+01 
 16    08  0.5000      -3.0       -0.0020         +9.81389e+01    +5.00e-01    +1.08617500e+00 +5.01827499e+00 +1.03609000e+01 +1.87892500e+01 +2.82318249e+01 +3.84549499e+01 +5.06066999e+01 
 16    08  0.5000      -3.0       +0.0020         +1.55619e+02    +0.00e+00    +1.72235000e+00 +6.63934998e+00 +1.39013500e+01 +2.20526749e+01 +3.04091749e+01 +4.00781749e+01 +5.18850999e+01 
 16    08  0.5000       0.0       -0.0030         +6.83812e+01    +1.50e+00    +7.56824998e-01 +3.10829999e+00 +7.43567498e+00 +1.34437750e+01 +2.08489750e+01 +2.95205499e+01 +3.99179499e+01 
 16    08  0.5000      -1.5       -0.0030         +8.72604e+01    +5.00e-01    +9.65774998e-01 +3.89512499e+00 +8.61637498e+00 +1.53020750e+01 +2.36095249e+01 +3.35741499e+01 +4.66586499e+01 
 16    08  0.5000      -3.0       -0.0030         +7.59821e+01    +1.50e+00    +8.40949998e-01 +3.55317499e+00 +1.05566750e+01 +1.79038749e+01 +2.75079999e+01 +3.66693499e+01 +4.69419499e+01 
 16    08  0.5000       0.0       -0.0040         +6.09474e+01    +2.00e+00    +6.74549998e-01 +2.63077499e+00 +6.08439998e+00 +1.17278000e+01 +2.19526999e+01 +2.99169749e+01 +4.12120249e+01 
 16    08  0.5000      -1.5       -0.0040         +8.05314e+01    +2.00e+00    +8.91299998e-01 +3.53317499e+00 +7.91692498e+00 +1.37645500e+01 +2.18177499e+01 +3.09947749e+01 +4.19953749e+01 
 16    08  0.5000      -3.0       -0.0040         +7.00347e+01    +1.50e+00    +7.75124998e-01 +3.25402499e+00 +9.42314998e+00 +1.65661250e+01 +2.55114499e+01 +3.52062999e+01 +4.48032249e+01 
 16    08  0.5000      -3.0       +0.0040         +9.79401e+01    +1.00e+00    +1.08397500e+00 +4.92922499e+00 +1.06271000e+01 +1.76453000e+01 +2.60272249e+01 +3.47436249e+01 +4.38839249e+01 
 16    09  0.5625      -3.0       +0.0000         +1.60213e+02    +2.50e+00    +1.77320000e+00 +6.45342498e+00 +1.44065500e+01 +2.47898249e+01 +3.77108999e+01 +6.17791748e+01 +7.47411498e+01 
 16    09  0.5625      -3.0       -0.0010         +1.40605e+02    +3.00e+00    +1.55617500e+00 +5.88224999e+00 +1.24813750e+01 +2.23583749e+01 +3.22385749e+01 +4.52969499e+01 +7.37721498e+01 
 16    09  0.5625      -3.0       -0.0020         +1.22846e+02    +5.00e-01    +1.35962500e+00 +5.60124999e+00 +1.15280000e+01 +2.14244250e+01 +3.09185249e+01 +4.21794999e+01 +5.63241499e+01 
 16    09  0.5625      -3.0       -0.0030         +1.15066e+02    +5.00e-01    +1.27352500e+00 +5.25902499e+00 +1.08769000e+01 +2.00733249e+01 +2.95741749e+01 +3.90616749e+01 +4.99501499e+01 
 16    09  0.5625      -3.0       -0.0040         +1.14863e+02    +2.00e+00    +1.27127500e+00 +4.97694999e+00 +9.75544998e+00 +1.80100249e+01 +2.81170249e+01 +3.73209999e+01 +4.74957749e+01 
 16    10  0.6250      -3.0       +0.0000         +1.62063e+02    +2.50e+00    +1.79367499e+00 +6.38937498e+00 +1.55528750e+01 +2.57560749e+01 +3.94763499e+01 +6.50991998e+01 +7.72018748e+01 
 16    10  0.6250       0.0       -0.0010         +9.52882e+01    +0.00e+00    +1.05462500e+00 +4.17409999e+00 +9.36297498e+00 +1.61869250e+01 +2.48838499e+01 +3.47530499e+01 +4.50448249e+01 
 16    10  0.6250      -1.5       -0.0010         +1.20140e+02    +2.50e+00    +1.32967500e+00 +5.24054999e+00 +1.15129250e+01 +2.05236750e+01 +3.19041749e+01 +5.11558249e+01 +6.46849248e+01 
 16    10  0.6250      -3.0       -0.0010         +1.46609e+02    +3.00e+00    +1.62262500e+00 +5.74117499e+00 +1.30338000e+01 +2.30453749e+01 +3.34871749e+01 +4.67341999e+01 +8.01809248e+01 
 16    10  0.6250       0.0       -0.0020         +8.84079e+01    +3.00e+00    +9.78474997e-01 +3.85382499e+00 +8.59169998e+00 +1.53325250e+01 +2.41266499e+01 +3.45650999e+01 +4.76885999e+01 
 16    10  0.6250      -1.5       -0.0020         +1.00305e+02    +3.00e+00    +1.11015000e+00 +4.56254999e+00 +1.03121750e+01 +1.80447249e+01 +2.80198749e+01 +4.13782749e+01 +5.72502999e+01 
 16    10  0.6250      -3.0       -0.0020         +1.24483e+02    +5.00e-01    +1.37775000e+00 +5.81407499e+00 +1.18640750e+01 +2.26078499e+01 +3.19788749e+01 +4.28669499e+01 +5.84139748e+01 
 16    10  0.6250      -3.0       +0.0020         +1.83556e+02    +3.50e+00    +2.03154999e+00 +6.98912498e+00 +1.52651250e+01 +2.30884999e+01 +3.17678749e+01 +4.08227999e+01 +5.46414749e+01 
 16    10  0.6250       0.0       -0.0030         +7.83403e+01    +1.50e+00    +8.67049998e-01 +3.44892499e+00 +8.23979998e+00 +1.46505750e+01 +2.27064749e+01 +3.24629249e+01 +4.36188749e+01 
 16    10  0.6250      -1.5       -0.0030         +9.73438e+01    +3.00e+00    +1.07737500e+00 +4.19534999e+00 +9.50922498e+00 +1.65650500e+01 +2.58118749e+01 +3.68569749e+01 +5.08491999e+01 
 16    10  0.6250      -3.0       -0.0030         +1.22310e+02    +1.50e+00    +1.35370000e+00 +5.37617499e+00 +1.04894250e+01 +2.04201499e+01 +2.90905249e+01 +3.91813749e+01 +4.96834249e+01 
 16    10  0.6250       0.0       -0.0040         +6.62489e+01    +2.00e+00    +7.33224998e-01 +3.02499999e+00 +6.91274998e+00 +1.46458250e+01 +2.38811749e+01 +3.32858999e+01 +4.39390749e+01 
 16    10  0.6250      -1.5       -0.0040         +8.83492e+01    +0.00e+00    +9.77824998e-01 +3.87372499e+00 +8.55209998e+00 +1.52973000e+01 +2.36405249e+01 +3.34280499e+01 +4.50523249e+01 
 16    10  0.6250      -3.0       -0.0040         +9.47665e+01    +5.00e-01    +1.04885000e+00 +5.20039999e+00 +9.80127498e+00 +1.69885250e+01 +2.79754999e+01 +3.72482249e+01 +4.75182249e+01 
 16    10  0.6250      -3.0       +0.0040         +1.27700e+02    +3.50e+00    +1.41335000e+00 +5.34364999e+00 +1.11356500e+01 +1.95692499e+01 +2.78604999e+01 +3.64391249e+01 +4.56057499e+01 
 16    12  0.7500      -3.0       +0.0000         +1.85826e+02    +2.50e+00    +2.05667499e+00 +6.92162498e+00 +1.76516250e+01 +2.77806249e+01 +4.76123499e+01 +6.78182498e+01 +7.78262998e+01 
 16    12  0.7500      -3.0       -0.0010         +1.83884e+02    +3.00e+00    +2.03517499e+00 +6.61737498e+00 +1.59285000e+01 +2.62484249e+01 +3.56097749e+01 +4.55204999e+01 +9.63755248e+01 
 16    12  0.7500      -3.0       +0.0020         +2.19241e+02    +3.00e+00    +2.42649999e+00 +7.65189998e+00 +1.66456500e+01 +2.38953749e+01 +3.24206249e+01 +4.27438499e+01 +5.79798499e+01 
 16    12  0.7500      -1.5       -0.0030         +1.10897e+02    +3.00e+00    +1.22737500e+00 +5.05522499e+00 +1.11297250e+01 +1.97008750e+01 +2.98924749e+01 +4.47672249e+01 +6.39646498e+01 
 16    12  0.7500      -3.0       -0.0030         +1.37932e+02    +1.50e+00    +1.52660000e+00 +6.02974999e+00 +1.13180000e+01 +2.34402499e+01 +3.21691249e+01 +4.22585999e+01 +5.37271999e+01 
 16    12  0.7500       0.0       -0.0040         +7.11776e+01    +2.00e+00    +7.87774998e-01 +3.33717499e+00 +7.78829998e+00 +1.72342750e+01 +2.55628749e+01 +3.59749249e+01 +4.67249499e+01 
 16    12  0.7500      -1.5       -0.0040         +1.06989e+02    +3.00e+00    +1.18412500e+00 +4.63727499e+00 +1.02949000e+01 +1.79584999e+01 +2.80724749e+01 +4.12419499e+01 +5.76840249e+01 
 16    12  0.7500      -3.0       -0.0040         +1.26923e+02    +5.00e-01    +1.40475000e+00 +5.87849999e+00 +1.09351250e+01 +2.07475499e+01 +3.12953249e+01 +4.09403999e+01 +5.07102249e+01 
 18    02  0.1111      -3.0       +0.0000         +8.63411e+01    +3.50e+00    +9.55599998e-01 +3.87819999e+00 +8.70707498e+00 +1.57543250e+01 +2.50144249e+01 +3.76839499e+01 +4.84014749e+01 
 18    02  0.1111      -3.0       -0.0010         +7.81958e+01    +2.50e+00    +8.65449998e-01 +3.30699999e+00 +7.51212498e+00 +1.33118000e+01 +2.11791500e+01 +3.06245749e+01 +4.18783499e+01 
 18    02  0.1111      -3.0       -0.0020         +6.80808e+01    +5.00e-01    +7.53499998e-01 +3.06034999e+00 +6.71159998e+00 +1.20967000e+01 +1.86766000e+01 +2.72505499e+01 +3.68919999e+01 
 18    02  0.1111      -3.0       -0.0030         +6.57022e+01    +5.00e-01    +7.27174998e-01 +2.97919999e+00 +6.49994998e+00 +1.17301750e+01 +1.81386250e+01 +2.59277249e+01 +3.53709249e+01 
 18    02  0.1111      -3.0       -0.0040         +5.75502e+01    +1.00e+00    +6.36949998e-01 +2.54704999e+00 +5.75379999e+00 +1.00925750e+01 +1.56496250e+01 +2.25950249e+01 +3.04785499e+01 
 18    03  0.1667      -3.0       +0.0000         +8.83040e+01    +3.50e+00    +9.77324998e-01 +4.00304999e+00 +9.16079998e+00 +1.62708750e+01 +2.63504249e+01 +3.91590999e+01 +5.39969749e+01 
 18    03  0.1667      -3.0       -0.0010         +8.25101e+01    +3.00e+00    +9.13199998e-01 +3.61987499e+00 +8.01624998e+00 +1.37888000e+01 +2.19317749e+01 +3.18592749e+01 +4.37809249e+01 
 18    03  0.1667      -3.0       -0.0020         +7.26797e+01    +2.00e+00    +8.04399998e-01 +3.37899999e+00 +7.37449998e+00 +1.33267750e+01 +2.07864249e+01 +3.01072749e+01 +4.06002249e+01 
 18    03  0.1667      -3.0       -0.0030         +6.66442e+01    +1.00e+00    +7.37599998e-01 +2.93299999e+00 +6.67312498e+00 +1.17518000e+01 +1.83839000e+01 +2.63784249e+01 +3.57312749e+01 
 18    03  0.1667      -3.0       -0.0040         +6.08819e+01    +1.50e+00    +6.73824998e-01 +2.73407499e+00 +6.24869998e+00 +1.11448500e+01 +1.71595500e+01 +2.47599999e+01 +3.34956749e+01 
 18    04  0.2222      -3.0       +0.0000         +8.87670e+01    +3.00e+00    +9.82449998e-01 +4.08279999e+00 +9.62454998e+00 +1.72113250e+01 +2.74440999e+01 +4.12496499e+01 +6.29193498e+01 
 18    04  0.2222      -3.0       -0.0010         +8.85976e+01    +1.50e+00    +9.80574998e-01 +3.88179999e+00 +8.93117498e+00 +1.61299750e+01 +2.50975749e+01 +3.48454999e+01 +4.88578749e+01 
 18    04  0.2222      -3.0       -0.0020         +7.79676e+01    +2.50e+00    +8.62924998e-01 +3.56112499e+00 +7.87324998e+00 +1.42266250e+01 +2.23266249e+01 +3.24804499e+01 +4.38505749e+01 
 18    04  0.2222      -3.0       -0.0030         +7.24900e+01    +1.50e+00    +8.02299998e-01 +3.23799999e+00 +7.34937498e+00 +1.34980000e+01 +2.08521250e+01 +2.99650749e+01 +4.05473999e+01 
 18    04  0.2222      -3.0       -0.0040         +6.78029e+01    +2.00e+00    +7.50424998e-01 +2.94027499e+00 +6.77627498e+00 +1.22306750e+01 +1.93987249e+01 +2.76924499e+01 +3.72942499e+01 
 18    05  0.2778      -3.0       +0.0000         +9.60472e+01    +3.00e+00    +1.06302500e+00 +4.44274999e+00 +1.05077500e+01 +1.91209000e+01 +3.07212249e+01 +4.52500249e+01 +6.66340498e+01 
 18    05  0.2778      -3.0       -0.0010         +8.52410e+01    +3.00e+00    +9.43424998e-01 +3.97072499e+00 +8.75709998e+00 +1.60222250e+01 +2.54114749e+01 +3.66806999e+01 +5.05211499e+01 
 18    05  0.2778      -3.0       -0.0020         +7.90744e+01    +1.50e+00    +8.75174998e-01 +3.62264999e+00 +8.51227498e+00 +1.53666750e+01 +2.41567499e+01 +3.45137999e+01 +4.69677999e+01 
 18    05  0.2778      -3.0       -0.0030         +7.50989e+01    +2.00e+00    +8.31174998e-01 +3.39204999e+00 +7.90142498e+00 +1.46447000e+01 +2.31107749e+01 +3.30286499e+01 +4.48579999e+01 
 18    05  0.2778      -3.0       -0.0040         +6.63957e+01    +2.00e+00    +7.34849998e-01 +2.89739999e+00 +6.83802498e+00 +1.24084500e+01 +1.98269250e+01 +2.83090249e+01 +3.82946499e+01 
 18    06  0.3333      -3.0       +0.0000         +1.03140e+02    +3.00e+00    +1.14152500e+00 +4.99982499e+00 +1.15905750e+01 +2.03285000e+01 +3.19432249e+01 +4.49600749e+01 +6.96291998e+01 
 18    06  0.3333      -3.0       -0.0010         +8.78680e+01    +1.50e+00    +9.72499997e-01 +4.19509999e+00 +9.88859998e+00 +1.85311499e+01 +2.86343249e+01 +4.04650999e+01 +5.09528499e+01 
 18    06  0.3333      -3.0       -0.0020         +7.79247e+01    +2.00e+00    +8.62449998e-01 +3.53664999e+00 +8.24777498e+00 +1.53412250e+01 +2.46202249e+01 +3.49041249e+01 +4.61439249e+01 
 18    06  0.3333      -3.0       -0.0030         +7.04119e+01    +2.00e+00    +7.79299998e-01 +3.32854999e+00 +7.65904998e+00 +1.42332750e+01 +2.27051999e+01 +3.20287999e+01 +4.22633749e+01 
 18    06  0.3333      -3.0       -0.0040         +6.44034e+01    +2.00e+00    +7.12799998e-01 +2.97622499e+00 +6.88247498e+00 +1.29917250e+01 +2.03577749e+01 +2.98455499e+01 +3.95233999e+01 
 18    07  0.3889      -3.0       +0.0000         +1.03465e+02    +3.00e+00    +1.14512500e+00 +5.51454999e+00 +1.29129250e+01 +2.19976999e+01 +3.28672249e+01 +5.03550249e+01 +7.19187748e+01 
 18    07  0.3889      -3.0       -0.0010         +9.18616e+01    +1.50e+00    +1.01670000e+00 +4.37054999e+00 +1.11373000e+01 +1.96148250e+01 +2.90884499e+01 +4.10366499e+01 +5.53359999e+01 
 18    07  0.3889      -3.0       -0.0020         +8.72762e+01    +1.50e+00    +9.65949998e-01 +4.03262499e+00 +1.07441250e+01 +1.92466750e+01 +2.86476249e+01 +3.92161499e+01 +5.18703499e+01 
 18    07  0.3889      -3.0       -0.0030         +7.90383e+01    +1.50e+00    +8.74774998e-01 +3.51484999e+00 +9.12359998e+00 +1.75241250e+01 +2.69540999e+01 +3.65730499e+01 +4.65378749e+01 
 18    07  0.3889      -3.0       -0.0040         +7.37369e+01    +1.50e+00    +8.16099998e-01 +3.17424999e+00 +8.35674998e+00 +1.57258250e+01 +2.49769249e+01 +3.42567999e+01 +4.38221999e+01 
 18    08  0.4444      -3.0       +0.0000         +1.22118e+02    +3.00e+00    +1.35157500e+00 +5.74282499e+00 +1.27422000e+01 +2.27388999e+01 +3.44622999e+01 +5.53581749e+01 +7.23202498e+01 
 18    08  0.4444      -3.0       -0.0010         +9.44818e+01    +1.00e+00    +1.04570000e+00 +5.23834999e+00 +1.22243500e+01 +2.09944749e+01 +3.09340749e+01 +4.30227999e+01 +5.78980499e+01 
 18    08  0.4444      -3.0       -0.0020         +8.74953e+01    +1.50e+00    +9.68374998e-01 +4.35477499e+00 +1.20317750e+01 +2.06928749e+01 +3.04508999e+01 +4.02961749e+01 +4.97858499e+01 
 18    08  0.4444      -3.0       -0.0030         +7.94223e+01    +1.50e+00    +8.79024998e-01 +3.68102499e+00 +1.07232750e+01 +1.76326250e+01 +2.74387999e+01 +3.69403249e+01 +4.77462499e+01 
 18    08  0.4444      -3.0       -0.0040         +8.40032e+01    +1.50e+00    +9.29724998e-01 +3.17334999e+00 +9.43722498e+00 +1.64941000e+01 +2.56497999e+01 +3.49387499e+01 +4.45047999e+01 
 18    09  0.5000      -3.0       +0.0000         +1.13128e+02    +2.50e+00    +1.25207500e+00 +6.40839998e+00 +1.36072750e+01 +2.38662999e+01 +3.60954999e+01 +6.10762249e+01 +7.50027998e+01 
 18    09  0.5000      -3.0       -0.0010         +1.22378e+02    +3.00e+00    +1.35445000e+00 +5.23877499e+00 +1.09866500e+01 +2.09119500e+01 +3.07295999e+01 +4.23879499e+01 +5.98271248e+01 
 18    09  0.5000      -3.0       -0.0020         +1.05925e+02    +5.00e-01    +1.17235000e+00 +4.83812499e+00 +1.00930000e+01 +1.85841750e+01 +2.79461999e+01 +3.86324249e+01 +5.04182249e+01 
 18    09  0.5000      -3.0       -0.0030         +1.04080e+02    +5.00e-01    +1.15192500e+00 +4.90717499e+00 +9.79617498e+00 +1.74639750e+01 +2.69004749e+01 +3.60667749e+01 +4.64511749e+01 
 18    09  0.5000      -3.0       -0.0040         +9.23427e+01    +5.00e-01    +1.02202500e+00 +4.48064999e+00 +9.02352498e+00 +1.53046250e+01 +2.56213249e+01 +3.48899249e+01 +4.48589749e+01 
 18    10  0.5556      -3.0       +0.0000         +1.45960e+02    +2.50e+00    +1.61545000e+00 +6.31112498e+00 +1.43018750e+01 +2.45381499e+01 +3.65160249e+01 +6.27191248e+01 +7.62218998e+01 
 18    10  0.5556      -3.0       -0.0010         +1.34528e+02    +3.00e+00    +1.48892500e+00 +5.67122499e+00 +1.24367250e+01 +2.29799499e+01 +3.26718249e+01 +4.29496749e+01 +5.98405748e+01 
 18    10  0.5556      -3.0       -0.0020         +1.21398e+02    +5.00e-01    +1.34360000e+00 +5.53549999e+00 +1.10077500e+01 +2.12074499e+01 +3.03192749e+01 +4.08465499e+01 +5.40291999e+01 
 18    10  0.5556      -3.0       -0.0030         +1.05860e+02    +5.00e-01    +1.17162500e+00 +5.30074999e+00 +1.03302500e+01 +1.87307749e+01 +2.93181499e+01 +3.85339499e+01 +4.88565999e+01 
 18    10  0.5556      -3.0       -0.0040         +9.29074e+01    +5.00e-01    +1.02827500e+00 +4.91574999e+00 +9.48574998e+00 +1.57490000e+01 +2.67179749e+01 +3.60990499e+01 +4.60476249e+01 
 18    12  0.6667      -3.0       +0.0000         +1.76319e+02    +2.50e+00    +1.95144999e+00 +6.56342498e+00 +1.61448000e+01 +2.60683499e+01 +4.13865749e+01 +6.61503248e+01 +7.71866748e+01 
 20    02  0.1000       0.0       +0.0000         +5.99965e+01    +0.00e+00    +6.64024998e-01 +2.64117499e+00 +5.90779998e+00 +1.03585750e+01 +1.58427250e+01 +2.24460249e+01 +2.99583999e+01 
 20    02  0.1000      -1.0       +0.0000         +7.89141e+01    +0.00e+00    +8.73399998e-01 +3.34652499e+00 +7.51964998e+00 +1.30328500e+01 +1.97524750e+01 +2.77101499e+01 +3.67464499e+01 
 20    02  0.1000      -2.0       +0.0000         +8.09628e+01    +2.50e+00    +8.96074998e-01 +3.60462499e+00 +8.35699998e+00 +1.49200250e+01 +2.34306499e+01 +3.65385249e+01 +4.82840249e+01 
 20    02  0.1000      -3.0       +0.0000         +8.50558e+01    +3.50e+00    +9.41374998e-01 +3.72064999e+00 +8.55927498e+00 +1.52465500e+01 +2.45577249e+01 +3.53423999e+01 +5.06141499e+01 
 20    02  0.1000       0.0       -0.0010         +6.34909e+01    +1.00e+00    +7.02699998e-01 +2.84649999e+00 +6.38637498e+00 +1.12925000e+01 +1.76336750e+01 +2.47509499e+01 +3.32074499e+01 
 20    02  0.1000      -1.5       -0.0010         +7.00618e+01    +3.00e+00    +7.75424998e-01 +3.00382499e+00 +6.90857498e+00 +1.22280500e+01 +1.93709000e+01 +2.80058999e+01 +4.06870749e+01 
 20    02  0.1000      -3.0       -0.0010         +8.37479e+01    +2.00e+00    +9.26899998e-01 +3.53097499e+00 +7.57684998e+00 +1.34983250e+01 +2.13145999e+01 +2.92675999e+01 +4.04667749e+01 
 20    02  0.1000       0.0       -0.0020         +5.80787e+01    +3.00e+00    +6.42799998e-01 +2.53947499e+00 +5.65684999e+00 +1.02905000e+01 +1.61195750e+01 +2.38415749e+01 +3.23877749e+01 
 20    02  0.1000      -1.5       -0.0020         +6.41504e+01    +3.00e+00    +7.09999998e-01 +2.88124999e+00 +6.48987498e+00 +1.15123750e+01 +1.79498500e+01 +2.59941499e+01 +3.57685249e+01 
 20    02  0.1000      -3.0       -0.0020         +6.94067e+01    +1.50e+00    +7.68174998e-01 +3.16944999e+00 +7.06919998e+00 +1.27453250e+01 +1.95394250e+01 +2.82756249e+01 +3.78390749e+01 
 20    02  0.1000      -3.0       +0.0020         +1.01050e+02    +5.00e-01    +1.11840000e+00 +4.47892499e+00 +9.77767498e+00 +1.68361250e+01 +2.49660499e+01 +3.36986749e+01 +4.27258749e+01 
 20    02  0.1000       0.0       -0.0030         +4.77288e+01    +2.00e+00    +5.28249999e-01 +2.13167499e+00 +4.94654999e+00 +9.81644997e+00 +1.53406500e+01 +2.17948999e+01 +2.99965999e+01 
 20    02  0.1000      -1.5       -0.0030         +5.75818e+01    +3.00e+00    +6.37299998e-01 +2.53277499e+00 +5.60477499e+00 +1.00112750e+01 +1.54387250e+01 +2.25317999e+01 +3.06093499e+01 
 20    02  0.1000      -3.0       -0.0030         +6.62060e+01    +0.00e+00    +7.32749998e-01 +2.89627499e+00 +6.42427498e+00 +1.13872750e+01 +1.76697250e+01 +2.52962999e+01 +3.41918749e+01 
 20    02  0.1000       0.0       -0.0040         +3.96626e+01    +3.00e+00    +4.38974999e-01 +1.72447500e+00 +3.99872499e+00 +7.34139998e+00 +1.16348500e+01 +1.75481750e+01 +3.20672249e+01 
 20    02  0.1000      -1.5       -0.0040         +5.67822e+01    +5.00e-01    +6.28449998e-01 +2.55542499e+00 +5.67392499e+00 +1.01019500e+01 +1.56119750e+01 +2.23838499e+01 +3.07987499e+01 
 20    02  0.1000      -3.0       -0.0040         +5.73966e+01    +5.00e-01    +6.35249998e-01 +2.54377499e+00 +5.68264999e+00 +1.00550250e+01 +1.57826250e+01 +2.26941999e+01 +3.07860499e+01 
 20    02  0.1000      -3.0       +0.0040         +7.39040e+01    +0.00e+00    +8.17949998e-01 +3.17302499e+00 +6.95102498e+00 +1.21978750e+01 +1.85737000e+01 +2.58702749e+01 +3.41655749e+01 
 20    03  0.1500      -3.0       +0.0000         +8.63185e+01    +3.50e+00    +9.55349998e-01 +3.94987499e+00 +8.84674998e+00 +1.59381000e+01 +2.55993749e+01 +3.80989499e+01 +5.35916999e+01 
 20    03  0.1500      -3.0       -0.0010         +8.32239e+01    +3.00e+00    +9.21099998e-01 +3.68004999e+00 +7.71317498e+00 +1.40182500e+01 +2.20073249e+01 +3.19664499e+01 +4.48942999e+01 
 20    03  0.1500      -3.0       -0.0020         +7.87966e+01    +2.00e+00    +8.72099998e-01 +3.48434999e+00 +7.83147498e+00 +1.39545500e+01 +2.18378749e+01 +3.13839499e+01 +4.26559249e+01 
 20    03  0.1500      -3.0       -0.0030         +6.83315e+01    +1.50e+00    +7.56274998e-01 +3.03537499e+00 +6.85074998e+00 +1.23046250e+01 +1.90399999e+01 +2.73073249e+01 +3.68639499e+01 
 20    03  0.1500      -3.0       -0.0040         +6.24337e+01    +2.00e+00    +6.90999998e-01 +2.77434999e+00 +6.09784999e+00 +1.10368750e+01 +1.73269750e+01 +2.46810249e+01 +3.32177999e+01 
 20    04  0.2000       0.0       +0.0000         +6.50359e+01    +0.00e+00    +7.19799998e-01 +2.83779999e+00 +6.34779998e+00 +1.10418250e+01 +1.69384000e+01 +2.38796749e+01 +3.16845499e+01 
 20    04  0.2000      -1.0       +0.0000         +8.24356e+01    +5.00e-01    +9.12374998e-01 +3.65617499e+00 +8.00242498e+00 +1.40770250e+01 +2.12671249e+01 +2.94164749e+01 +3.86597999e+01 
 20    04  0.2000      -2.0       +0.0000         +8.94582e+01    +2.00e+00    +9.90099998e-01 +3.88134999e+00 +8.84709998e+00 +1.72299500e+01 +2.72424499e+01 +3.89601999e+01 +4.97215999e+01 
 20    04  0.2000      -3.0       +0.0000         +9.35241e+01    +3.50e+00    +1.03510000e+00 +4.06562499e+00 +9.23412498e+00 +1.69533750e+01 +2.71532999e+01 +4.04000499e+01 +5.78037998e+01 
 20    04  0.2000       0.0       -0.0010         +6.84941e+01    +5.00e-01    +7.58074998e-01 +3.09649999e+00 +6.79449998e+00 +1.19661000e+01 +1.86240749e+01 +2.62883249e+01 +3.50239999e+01 
 20    04  0.2000      -1.5       -0.0010         +7.34839e+01    +3.00e+00    +8.13299998e-01 +3.29812499e+00 +7.52012498e+00 +1.36218500e+01 +2.14151749e+01 +3.10319249e+01 +4.27114499e+01 
 20    04  0.2000      -3.0       -0.0010         +7.93410e+01    +3.00e+00    +8.78124998e-01 +3.62927499e+00 +8.24352498e+00 +1.48718250e+01 +2.33995499e+01 +3.42579249e+01 +4.69043249e+01 
 20    04  0.2000       0.0       -0.0020         +6.26754e+01    +2.00e+00    +6.93674998e-01 +2.72099999e+00 +6.04349999e+00 +1.10332750e+01 +1.73303500e+01 +2.49002749e+01 +3.41474999e+01 
 20    04  0.2000      -1.5       -0.0020         +6.91673e+01    +3.00e+00    +7.65524998e-01 +3.04964999e+00 +6.78702498e+00 +1.22934000e+01 +1.93971000e+01 +2.78813999e+01 +3.86505999e+01 
 20    04  0.2000      -3.0       -0.0020         +7.25261e+01    +2.50e+00    +8.02699998e-01 +3.29697499e+00 +7.56897498e+00 +1.34582500e+01 +2.11834000e+01 +3.06387249e+01 +4.17059499e+01 
 20    04  0.2000      -3.0       +0.0020         +1.07131e+02    +5.00e-01    +1.18570000e+00 +4.78824999e+00 +1.06035000e+01 +1.81307749e+01 +2.66807749e+01 +3.55962749e+01 +4.54473499e+01 
 20    04  0.2000       0.0       -0.0030         +5.19596e+01    +2.50e+00    +5.75074998e-01 +2.36292499e+00 +5.49804999e+00 +9.85729997e+00 +1.61962250e+01 +2.34449499e+01 +3.18747999e+01 
 20    04  0.2000      -1.5       -0.0030         +6.61111e+01    +2.50e+00    +7.31699998e-01 +2.93309999e+00 +6.57847498e+00 +1.17500750e+01 +1.84521500e+01 +2.67981249e+01 +3.63498749e+01 
 20    04  0.2000      -3.0       -0.0030         +6.44689e+01    +1.50e+00    +7.13524998e-01 +2.90899999e+00 +6.55412498e+00 +1.20139500e+01 +1.85648249e+01 +2.67072999e+01 +3.62730249e+01 
 20    04  0.2000       0.0       -0.0040         +4.43880e+01    +3.00e+00    +4.91274999e-01 +1.98099999e+00 +4.46112499e+00 +8.11144998e+00 +1.29426500e+01 +2.43834749e+01 +3.36755499e+01 
 20    04  0.2000      -1.5       -0.0040         +6.04640e+01    +1.50e+00    +6.69199998e-01 +2.61177499e+00 +5.94302499e+00 +1.06752000e+01 +1.65576000e+01 +2.39366749e+01 +3.23184249e+01 
 20    04  0.2000      -3.0       -0.0040         +6.35609e+01    +2.50e+00    +7.03474998e-01 +2.78337499e+00 +6.40712498e+00 +1.14415250e+01 +1.85029250e+01 +2.64372249e+01 +3.54527249e+01 
 20    04  0.2000      -3.0       +0.0040         +7.86588e+01    +0.00e+00    +8.70574998e-01 +3.40407499e+00 +7.52044998e+00 +1.32641250e+01 +2.02998749e+01 +2.80166499e+01 +3.71546749e+01 
 20    05  0.2500      -3.0       +0.0000         +9.52001e+01    +3.50e+00    +1.05365000e+00 +4.18602499e+00 +1.00346500e+01 +1.81259499e+01 +2.90607249e+01 +4.16361999e+01 +6.15375748e+01 
 20    05  0.2500      -3.0       -0.0010         +7.96753e+01    +2.50e+00    +8.81824998e-01 +3.57297499e+00 +8.53922498e+00 +1.51243000e+01 +2.43486249e+01 +3.49649999e+01 +4.71927999e+01 
 20    05  0.2500      -3.0       -0.0020         +7.63729e+01    +1.50e+00    +8.45274998e-01 +3.51902499e+00 +8.39764998e+00 +1.50987500e+01 +2.37940999e+01 +3.41343749e+01 +4.58294999e+01 
 20    05  0.2500      -3.0       -0.0030         +7.25826e+01    +2.00e+00    +8.03324998e-01 +3.26917499e+00 +7.61529998e+00 +1.38216750e+01 +2.20271999e+01 +3.09745999e+01 +4.16973249e+01 
 20    05  0.2500      -3.0       -0.0040         +6.60591e+01    +2.00e+00    +7.31124998e-01 +2.85212499e+00 +6.69924998e+00 +1.21641500e+01 +1.93027249e+01 +2.78048999e+01 +3.73966249e+01 
 20    06  0.3000      -3.0       +0.0000         +9.48613e+01    +3.00e+00    +1.04990000e+00 +4.37239999e+00 +1.09627750e+01 +1.91324749e+01 +3.01664749e+01 +4.44480499e+01 +6.68691498e+01 
 20    06  0.3000      -1.5       -0.0010         +8.47373e+01    +3.00e+00    +9.37849998e-01 +3.72814999e+00 +8.35427498e+00 +1.49677000e+01 +2.36004999e+01 +3.46722749e+01 +4.99475999e+01 
 20    06  0.3000      -3.0       -0.0010         +8.66370e+01    +1.50e+00    +9.58874998e-01 +3.91177499e+00 +9.49127498e+00 +1.74131750e+01 +2.72906749e+01 +3.84014999e+01 +5.20836749e+01 
 20    06  0.3000      -1.5       -0.0020         +7.53135e+01    +3.00e+00    +8.33549998e-01 +3.37702499e+00 +7.63452498e+00 +1.36361500e+01 +2.12506000e+01 +3.03830749e+01 +4.21220749e+01 
 20    06  0.3000      -3.0       -0.0020         +8.14846e+01    +2.00e+00    +9.01849998e-01 +3.85437499e+00 +9.21524998e+00 +1.70636500e+01 +2.68907499e+01 +3.73610999e+01 +4.92661749e+01 
 20    06  0.3000      -3.0       +0.0020         +1.14335e+02    +5.00e-01    +1.26542500e+00 +5.36747499e+00 +1.16924750e+01 +1.94400749e+01 +2.80001999e+01 +3.75347249e+01 +4.75109249e+01 
 20    06  0.3000      -1.5       -0.0030         +7.08682e+01    +1.00e+00    +7.84349998e-01 +3.27412499e+00 +7.20624998e+00 +1.26284500e+01 +1.97413749e+01 +2.88243499e+01 +3.87485499e+01 
 20    06  0.3000      -3.0       -0.0030         +7.15390e+01    +2.00e+00    +7.91774998e-01 +3.34679999e+00 +7.85967498e+00 +1.49393000e+01 +2.36537749e+01 +3.34734749e+01 +4.35562749e+01 
 20    06  0.3000      -1.5       -0.0040         +6.29352e+01    +2.00e+00    +6.96549998e-01 +2.84297499e+00 +6.26659998e+00 +1.12096500e+01 +1.75868250e+01 +2.53264249e+01 +3.42678249e+01 
 20    06  0.3000      -3.0       -0.0040         +6.34886e+01    +2.00e+00    +7.02674998e-01 +2.90932499e+00 +6.99444998e+00 +1.28308750e+01 +2.08035249e+01 +2.97212249e+01 +3.93603999e+01 
 20    06  0.3000      -3.0       +0.0040         +8.10916e+01    +1.00e+00    +8.97499998e-01 +3.73324999e+00 +8.52274998e+00 +1.47807500e+01 +2.22424249e+01 +3.04528249e+01 +3.96210749e+01 
 20    07  0.3500      -3.0       +0.0000         +9.63838e+01    +3.00e+00    +1.06675000e+00 +5.49894999e+00 +1.20919500e+01 +2.10871249e+01 +3.01312249e+01 +4.46435249e+01 +7.12496498e+01 
 20    07  0.3500      -3.0       -0.0010         +8.39106e+01    +1.50e+00    +9.28699998e-01 +4.09729999e+00 +1.04354250e+01 +1.79192999e+01 +2.76588749e+01 +3.87677749e+01 +5.18915999e+01 
 20    07  0.3500      -3.0       -0.0020         +8.00119e+01    +1.50e+00    +8.85549998e-01 +3.66024999e+00 +9.61199998e+00 +1.73694000e+01 +2.66702249e+01 +3.64959749e+01 +4.82339999e+01 
 20    07  0.3500      -3.0       -0.0030         +7.18056e+01    +2.00e+00    +7.94724998e-01 +3.30774999e+00 +7.84287498e+00 +1.53159000e+01 +2.39437499e+01 +3.31226999e+01 +4.30098499e+01 
 20    07  0.3500      -3.0       -0.0040         +6.52821e+01    +2.00e+00    +7.22524998e-01 +2.94942499e+00 +7.05017498e+00 +1.37738500e+01 +2.20189749e+01 +3.08885499e+01 +4.02485499e+01 
 20    08  0.4000      -3.0       +0.0000         +1.21594e+02    +3.00e+00    +1.34577500e+00 +5.70222499e+00 +1.23693500e+01 +2.17344749e+01 +3.21976499e+01 +4.85532749e+01 +7.14810498e+01 
 20    08  0.4000      -3.0       -0.0010         +9.14889e+01    +1.00e+00    +1.01257500e+00 +4.81589999e+00 +1.08640250e+01 +1.96092999e+01 +2.92806999e+01 +3.98327249e+01 +5.24381749e+01 
 20    08  0.4000      -3.0       -0.0020         +8.69306e+01    +1.50e+00    +9.62124998e-01 +4.20069999e+00 +1.13230750e+01 +1.96611249e+01 +2.92683999e+01 +3.97373749e+01 +5.17370249e+01 
 20    08  0.4000      -3.0       +0.0020         +1.24716e+02    +5.00e-01    +1.38032500e+00 +6.20454998e+00 +1.28956750e+01 +2.07678750e+01 +2.90325749e+01 +3.80528499e+01 +4.85487249e+01 
 20    08  0.4000      -1.5       -0.0040         +7.16723e+01    +1.00e+00    +7.93249998e-01 +3.18214999e+00 +7.23939998e+00 +1.26255500e+01 +1.95530749e+01 +2.83481249e+01 +3.81939999e+01 
 20    08  0.4000      -3.0       +0.0040         +9.08113e+01    +1.00e+00    +1.00507500e+00 +4.34864999e+00 +9.56064998e+00 +1.61595500e+01 +2.39686249e+01 +3.25117749e+01 +4.12539499e+01 
 20    09  0.4500      -3.0       +0.0000         +1.03849e+02    +3.00e+00    +1.14937500e+00 +6.10732498e+00 +1.24254500e+01 +2.27539499e+01 +3.36425999e+01 +5.20244249e+01 +7.57110748e+01 
 20    09  0.4500      -3.0       -0.0020         +1.12575e+02    +2.00e+00    +1.24595000e+00 +4.94967499e+00 +1.02808000e+01 +1.87616499e+01 +2.91028749e+01 +3.91681499e+01 +5.16312499e+01 
 20    10  0.5000      -3.0       +0.0000         +1.42687e+02    +3.00e+00    +1.57922500e+00 +5.83239998e+00 +1.32005250e+01 +2.34044249e+01 +3.56327249e+01 +5.51522249e+01 +7.47994498e+01 
 20    10  0.5000      -3.0       -0.0020         +1.16144e+02    +5.00e-01    +1.28545000e+00 +5.52302499e+00 +1.11199000e+01 +2.14356250e+01 +3.07863999e+01 +4.14679499e+01 +5.40558499e+01 
 20    10  0.5000      -3.0       +0.0020         +1.66263e+02    +0.00e+00    +1.84015000e+00 +6.22089998e+00 +1.34130250e+01 +2.17778500e+01 +2.99529999e+01 +3.89658499e+01 +5.00652499e+01 
 20    10  0.5000      -3.0       -0.0040         +9.11320e+01    +5.00e-01    +1.00862500e+00 +4.73004999e+00 +9.30767498e+00 +1.57867000e+01 +2.59096749e+01 +3.56674999e+01 +4.55650499e+01 
 20    10  0.5000      -3.0       +0.0040         +1.12137e+02    +0.00e+00    +1.24110000e+00 +4.82722499e+00 +9.90572497e+00 +1.72613250e+01 +2.56673249e+01 +3.42354999e+01 +4.30771249e+01 
 20    12  0.6000      -3.0       +0.0000         +1.58138e+02    +2.50e+00    +1.75022500e+00 +6.49157498e+00 +1.50193250e+01 +2.45190249e+01 +3.62660499e+01 +6.29481998e+01 +7.70840748e+01 
 20    12  0.6000      -3.0       -0.0020         +1.32724e+02    +1.50e+00    +1.46895000e+00 +5.68304999e+00 +1.12240500e+01 +2.21244499e+01 +3.17510749e+01 +4.22120749e+01 +5.22422249e+01 
 20    12  0.6000      -3.0       +0.0020         +1.81315e+02    +3.00e+00    +2.00674999e+00 +6.69439998e+00 +1.50571500e+01 +2.28469249e+01 +3.08913499e+01 +3.99107999e+01 +5.22955749e+01 
 20    12  0.6000      -3.0       -0.0040         +9.33050e+01    +5.00e-01    +1.03267500e+00 +5.45219999e+00 +1.00473250e+01 +1.64609000e+01 +2.88529999e+01 +3.78908749e+01 +4.75973249e+01 
 20    12  0.6000      -3.0       +0.0040         +1.22290e+02    +0.00e+00    +1.35347500e+00 +5.27994999e+00 +1.07269500e+01 +1.88224500e+01 +2.77135499e+01 +3.61312999e+01 +4.51682499e+01 
